# Supplementary material for: (R)-Di-tert-butyl 1,1′-binaphthyl-2,2′-dicarboxyl­ate
Source: Acta Crystallogr Sect E Struct Rep Online. 2009 Jan 8;65(Pt 2):o243. doi: 10.1107/S1600536808044309 (PMC2968339; doi:10.1107/S1600536808044309)
Supplement: Supplementary file 1 [file e-65-0o243-sup1.cif]

##############################################################################
###                                                                        ###
###        Electronic paper (Acta Crystallographica Section E)             ###
###                                                                        ###
##############################################################################
#                                                                            #
# This CIF contains the data in a paper accepted for publication in Acta     #
# Crystallographica Section E. It conforms to the requirements of Notes      #
# for Authors for Section E, and has been peer reviewed under the auspices   #
# of the IUCr Commission on Journals.                                        #
#                                                                            #
# Full details of the Crystallographic Information File format               #
# are given in the paper "The Crystallographic Information File (CIF):       #
# a New Standard Archive File for Crystallography" by S. R. Hall, F. H.      #
# Allen and I. D. Brown [Acta Cryst. (1991), A47, 655-685].                  #
#                                                                            #
# The current version of the core CIF dictionary is obtainable from          #
# ftp://ftp.iucr.org/pub/cif_core.dic. The current version number is 2.4.    #
#                                                                            #
# Software is freely available for graphical display of the structure(s) in  #
# this CIF.  For information consult the CIF home page http://www.iucr.org/  #
# cif/home.html                                                              #
#                                                                            #
# This file may be used for bona fide research purposes within the           #
# scientific community so long as proper attribution is given to the journal # 
# article from which it was obtained.                                        #
#                                                                            #
##############################################################################
                                             
data_I
_audit_creation_method     'SHELXL97 and IUCr-template'
_chemical_name_systematic
;
(<i>R</i>)-Di-<i>tert</i>-butyl 1,1'-binaphthyl-2,2'-dicarboxylate
;
_chemical_name_common     ?
_chemical_formula_moiety     'C30 H30 O4'
_chemical_formula_sum     'C30 H30 O4'
_chemical_formula_iupac     'C30 H30 O4'
_chemical_formula_weight     454.54
_chemical_melting_point     ?
_symmetry_cell_setting     orthorhombic
_symmetry_space_group_name_H-M     'C 2 2 21'
_symmetry_space_group_name_Hall     'C 2c 2'
loop_
    _symmetry_equiv_pos_as_xyz
    'x, y, z'
    '-x, -y, z+1/2'
    '-x, y, -z+1/2'
    'x, -y, -z'
    'x+1/2, y+1/2, z'
    '-x+1/2, -y+1/2, z+1/2'
    '-x+1/2, y+1/2, -z+1/2'
    'x+1/2, -y+1/2, -z'
_cell_length_a     9.6972(4)
_cell_length_b     25.8488(13)
_cell_length_c     19.9000(9)
_cell_angle_alpha     90.00
_cell_angle_beta     90.00
_cell_angle_gamma     90.00
_cell_volume     4988.2(4)
_cell_formula_units_Z     8
_cell_measurement_reflns_used     8276
_cell_measurement_theta_min     2.5758
_cell_measurement_theta_max     30.3161
_cell_measurement_temperature     108(2)
_exptl_crystal_description     prism
_exptl_crystal_colour     colourless
_exptl_crystal_size_max     0.37
_exptl_crystal_size_mid     0.21
_exptl_crystal_size_min     0.18
_exptl_crystal_density_diffrn     1.211
_exptl_crystal_density_meas     ?
_exptl_crystal_density_method     'not measured'
_exptl_crystal_F_000     1936
_exptl_absorpt_coefficient_mu     0.079
_exptl_absorpt_correction_type     multi-scan
_exptl_absorpt_process_details
                           '(ABSPACK in CrysAlis RED; Oxford Diffraction, 2008)'
_exptl_absorpt_correction_T_min     0.9718
_exptl_absorpt_correction_T_max     0.9839
_exptl_special_details
;
;
_diffrn_ambient_temperature     108(2)
_diffrn_radiation_type     'Mo K\a'
_diffrn_radiation_wavelength     0.71073
_diffrn_radiation_source     'Enhance (Mo) X-ray Source'
_diffrn_radiation_monochromator     graphite
_diffrn_measurement_device_type     'Oxford Diffraction Sapphire2 CCD'
_diffrn_measurement_method     \w
_diffrn_detector_area_resol_mean     8.4171
_diffrn_reflns_number     33031
_diffrn_reflns_av_R_equivalents     0.0431
_diffrn_reflns_av_sigmaI/netI     0.0418
_diffrn_reflns_theta_min     3.31
_diffrn_reflns_theta_max     27.50
_diffrn_reflns_theta_full     27.50
_diffrn_measured_fraction_theta_max     0.997
_diffrn_measured_fraction_theta_full     0.997
_diffrn_reflns_limit_h_min     -12
_diffrn_reflns_limit_h_max     12
_diffrn_reflns_limit_k_min     -31
_diffrn_reflns_limit_k_max     33
_diffrn_reflns_limit_l_min     -25
_diffrn_reflns_limit_l_max     25
_diffrn_standards_number     0
_diffrn_standards_interval_count     ?
_diffrn_standards_interval_time     ?
_diffrn_standards_decay_%     ?
_refine_special_details
;
Refinement of <i>F</i>^2^ against ALL reflections. The weighted <i>R</i>-factor
<i>wR</i> and goodness of fit <i>S</i> are based on <i>F</i>^2^, conventional
<i>R</i>-factors <i>R</i> are based on <i>F</i>, with <i>F</i> set to zero for
negative <i>F</i>^2^. The threshold expression of <i>F</i>^2^ >
\s(<i>F</i>^2^) is used only for calculating <i>R</i>-factors(gt) <i>etc</i>.
and is not relevant to the choice of reflections for refinement.
<i>R</i>-factors based on <i>F</i>^2^ are statistically about twice as large
as those based on <i>F</i>, and <i>R</i>- factors based on ALL data will be
even larger.
;
_reflns_number_total     3175
_reflns_number_gt     2423
_reflns_threshold_expression     I>2\s(I)
_refine_ls_structure_factor_coef     Fsqd
_refine_ls_matrix_type     full
_refine_ls_R_factor_all     0.0469
_refine_ls_R_factor_gt     0.0331
_refine_ls_wR_factor_gt     0.0695
_refine_ls_wR_factor_ref     0.0716
_refine_ls_goodness_of_fit_ref     0.889
_refine_ls_restrained_S_all     0.974
_refine_ls_number_reflns     3175
_refine_ls_number_parameters     320
_refine_ls_number_restraints     30
_refine_ls_hydrogen_treatment     constr
_refine_ls_weighting_scheme     calc
_refine_ls_weighting_details
               'calc w = 1/[\s^2^(Fo^2^)+(0.0436P)^2^] where P=(Fo^2^+2Fc^2^)/3'
_atom_sites_solution_hydrogens     geom
_atom_sites_solution_primary     direct
_atom_sites_solution_secondary     difmap
_refine_ls_shift/su_max     0.000
_refine_ls_shift/su_mean     0.000
_refine_diff_density_max     0.176
_refine_diff_density_min     -0.162
_refine_ls_extinction_method     none
_refine_ls_extinction_coef     ?
_refine_ls_abs_structure_details     ?
_refine_ls_abs_structure_Flack     ?
loop_
    _atom_type_symbol
    _atom_type_description
    _atom_type_scat_dispersion_real
    _atom_type_scat_dispersion_imag
    _atom_type_scat_source
    'C' 'C' 0.0033 0.0016
                         'International Tables Vol C Tables 4.2.6.8 and 6.1.1.4'
    'H' 'H' 0.0000 0.0000
                         'International Tables Vol C Tables 4.2.6.8 and 6.1.1.4'
    'O' 'O' 0.0106 0.0060
                         'International Tables Vol C Tables 4.2.6.8 and 6.1.1.4'
_computing_data_collection     'CrysAlis CCD (Oxford Diffraction, 2008)'
_computing_cell_refinement     'CrysAlis RED (Oxford Diffraction, 2008)'
_computing_data_reduction     'CrysAlis RED (Oxford Diffraction, 2008)'
_computing_structure_solution     'SHELXS97 (Sheldrick, 2008)'
_computing_structure_refinement     'SHELXL97 (Sheldrick, 2008)'
_computing_molecular_graphics     'DIAMOND (Brandenburg, 2008)'
_computing_publication_material     'SHELXL97 (Sheldrick, 2008)'
loop_
    _atom_site_type_symbol
    _atom_site_label
    _atom_site_fract_x
    _atom_site_fract_y
    _atom_site_fract_z
    _atom_site_U_iso_or_equiv
    _atom_site_adp_type
    _atom_site_calc_flag
    _atom_site_refinement_flags
    _atom_site_occupancy
    _atom_site_disorder_assembly
    _atom_site_disorder_group
    O O1 0.63715(16) 0.30623(6) 0.17450(7) 0.0318(4) Uani d . 1 . .
    O O2 0.82275(13) 0.26221(5) 0.21109(6) 0.0232(3) Uani d . 1 . .
    C C21 0.7200(2) 0.27252(8) 0.16612(10) 0.0218(4) Uani d . 1 . .
    C C1 0.94407(19) 0.32395(7) 0.27619(9) 0.0199(4) Uani d . 1 . .
    C C2 0.8298(2) 0.29383(7) 0.26837(9) 0.0208(4) Uani d . 1 . .
    C C3 0.7240(2) 0.29102(8) 0.31619(10) 0.0252(5) Uani d . 1 . .
    H H3 0.6466 0.2692 0.3090 0.030 Uiso calc R 1 . .
    C C4 0.7338(2) 0.31991(8) 0.37300(10) 0.0260(5) Uani d . 1 . .
    H H4 0.6630 0.3179 0.4059 0.031 Uiso calc R 1 . .
    C C5 0.8550(2) 0.38512(8) 0.44130(10) 0.0289(5) Uani d . 1 . .
    H H5 0.7839 0.3837 0.4741 0.035 Uiso calc R 1 . .
    C C6 0.9627(2) 0.41821(9) 0.45025(10) 0.0326(5) Uani d . 1 . .
    H H6 0.9656 0.4400 0.4887 0.039 Uiso calc R 1 . .
    C C7 1.0696(2) 0.42013(9) 0.40251(11) 0.0321(5) Uani d . 1 . .
    H H7 1.1449 0.4431 0.4091 0.039 Uiso calc R 1 . .
    C C8 1.0663(2) 0.38929(8) 0.34679(10) 0.0257(5) Uani d . 1 . .
    H H8 1.1398 0.3908 0.3153 0.031 Uiso calc R 1 . .
    C C9 0.9546(2) 0.35511(8) 0.33540(10) 0.0215(4) Uani d . 1 . .
    C C10 0.8474(2) 0.35282(8) 0.38388(9) 0.0224(4) Uani d . 1 . .
    C C22 0.7294(2) 0.23684(8) 0.10603(9) 0.0245(5) Uani d . 1 . .
    C C23 0.7295(2) 0.18046(8) 0.13026(11) 0.0318(5) Uani d . 1 . .
    H H23A 0.8112 0.1743 0.1581 0.048 Uiso calc R 1 . .
    H H23B 0.7313 0.1572 0.0913 0.048 Uiso calc R 1 . .
    H H23C 0.6462 0.1739 0.1568 0.048 Uiso calc R 1 . .
    C C24 0.8636(2) 0.24911(9) 0.06858(11) 0.0334(5) Uani d . 1 . .
    H H24A 0.8635 0.2855 0.0548 0.050 Uiso calc R 1 . .
    H H24B 0.8708 0.2270 0.0287 0.050 Uiso calc R 1 . .
    H H24C 0.9424 0.2426 0.0983 0.050 Uiso calc R 1 . .
    C C25 0.6065(2) 0.24659(9) 0.06012(11) 0.0352(5) Uani d . 1 . .
    H H25A 0.5208 0.2400 0.0848 0.053 Uiso calc R 1 . .
    H H25B 0.6116 0.2234 0.0212 0.053 Uiso calc R 1 . .
    H H25C 0.6079 0.2826 0.0448 0.053 Uiso calc R 1 . .
    O O11 0.49149(19) 0.36700(6) 0.55217(8) 0.0481(5) Uani d . 1 . .
    O O12 0.35449(14) 0.43270(5) 0.52184(7) 0.0263(3) Uani d . 1 . .
    C C11 0.53052(19) 0.48267(7) 0.46989(9) 0.0210(4) Uani d . 1 . .
    C C12 0.4422(2) 0.44153(8) 0.46680(10) 0.0224(4) Uani d . 1 . .
    C C13 0.4321(2) 0.40866(8) 0.41121(10) 0.0263(5) Uani d . 1 . .
    H H13 0.3678 0.3809 0.4111 0.032 Uiso calc R 1 . .
    C C14 0.5153(2) 0.41686(8) 0.35726(10) 0.0270(5) Uani d . 1 . .
    H H14 0.5077 0.3950 0.3190 0.032 Uiso calc R 1 . .
    C C15 0.7071(2) 0.46426(9) 0.30391(10) 0.0324(5) Uani d . 1 . .
    H H15 0.7028 0.4419 0.2660 0.039 Uiso calc R 1 . .
    C C16 0.8038(2) 0.50233(9) 0.30582(11) 0.0351(6) Uani d . 1 . .
    H H16 0.8680 0.5058 0.2700 0.042 Uiso calc R 1 . .
    C C17 0.8088(2) 0.53657(9) 0.36088(11) 0.0344(5) Uani d . 1 . .
    H H17 0.8754 0.5635 0.3616 0.041 Uiso calc R 1 . .
    C C18 0.7185(2) 0.53139(8) 0.41322(11) 0.0267(5) Uani d . 1 . .
    H H18 0.7222 0.5551 0.4496 0.032 Uiso calc R 1 . .
    C C19 0.6200(2) 0.49123(7) 0.41380(9) 0.0215(4) Uani d . 1 . .
    C C20 0.6130(2) 0.45738(8) 0.35732(9) 0.0244(5) Uani d . 1 . .
    C C31 0.3931(2) 0.39330(9) 0.56367(10) 0.0292(5) Uani d . 1 A .
    C C32 0.2992(3) 0.38865(9) 0.62358(12) 0.0388(6) Uani d D 1 . .
    C C33 0.3695(5) 0.3673(3) 0.6811(2) 0.0810(18) Uani d PD 0.601(3) A 1
    H H33A 0.3049 0.3646 0.7188 0.122 Uiso calc PR 0.601(3) A 1
    H H33B 0.4464 0.3899 0.6936 0.122 Uiso calc PR 0.601(3) A 1
    H H33C 0.4048 0.3328 0.6699 0.122 Uiso calc PR 0.601(3) A 1
    C C34 0.2190(6) 0.4386(2) 0.6369(3) 0.0647(13) Uani d PD 0.601(3) A 1
    H H34A 0.1620 0.4469 0.5977 0.097 Uiso calc PR 0.601(3) A 1
    H H34B 0.2840 0.4670 0.6452 0.097 Uiso calc PR 0.601(3) A 1
    H H34C 0.1598 0.4340 0.6764 0.097 Uiso calc PR 0.601(3) A 1
    C C35 0.1845(5) 0.34794(19) 0.5970(2) 0.0549(10) Uani d PD 0.601(3) A 1
    H H35A 0.1364 0.3626 0.5581 0.082 Uiso calc PR 0.601(3) A 1
    H H35B 0.1180 0.3410 0.6329 0.082 Uiso calc PR 0.601(3) A 1
    H H35C 0.2299 0.3156 0.5838 0.082 Uiso calc PR 0.601(3) A 1
    C C33' 0.1614(7) 0.4053(5) 0.6191(4) 0.0810(18) Uani d PD 0.399(3) A 2
    H H33D 0.1151 0.3996 0.6622 0.122 Uiso calc PR 0.399(3) A 2
    H H33E 0.1139 0.3858 0.5838 0.122 Uiso calc PR 0.399(3) A 2
    H H33F 0.1593 0.4423 0.6081 0.122 Uiso calc PR 0.399(3) A 2
    C C34' 0.3208(10) 0.3352(3) 0.6572(4) 0.0647(13) Uani d PD 0.399(3) A 2
    H H34D 0.4194 0.3270 0.6582 0.097 Uiso calc PR 0.399(3) A 2
    H H34E 0.2718 0.3086 0.6314 0.097 Uiso calc PR 0.399(3) A 2
    H H34F 0.2848 0.3361 0.7032 0.097 Uiso calc PR 0.399(3) A 2
    C C35' 0.3811(7) 0.4262(3) 0.6770(3) 0.0549(10) Uani d PD 0.399(3) A 2
    H H35D 0.4773 0.4150 0.6807 0.082 Uiso calc PR 0.399(3) A 2
    H H35E 0.3368 0.4239 0.7212 0.082 Uiso calc PR 0.399(3) A 2
    H H35F 0.3779 0.4620 0.6611 0.082 Uiso calc PR 0.399(3) A 2
loop_
    _atom_site_aniso_label
    _atom_site_aniso_U_11
    _atom_site_aniso_U_22
    _atom_site_aniso_U_33
    _atom_site_aniso_U_12
    _atom_site_aniso_U_13
    _atom_site_aniso_U_23
    O1 0.0349(8) 0.0306(8) 0.0298(8) 0.0125(7) -0.0038(7) -0.0014(6)
    O2 0.0208(7) 0.0249(8) 0.0238(7) 0.0003(6) -0.0012(6) -0.0050(6)
    C21 0.0191(10) 0.0226(11) 0.0238(10) -0.0024(9) 0.0019(8) 0.0038(9)
    C1 0.0190(10) 0.0223(11) 0.0185(9) 0.0035(8) 0.0001(8) 0.0034(8)
    C2 0.0204(10) 0.0224(10) 0.0197(10) 0.0020(8) -0.0021(8) -0.0008(8)
    C3 0.0206(10) 0.0265(12) 0.0284(11) -0.0013(9) 0.0030(9) 0.0020(9)
    C4 0.0259(11) 0.0295(12) 0.0228(10) 0.0040(10) 0.0086(9) 0.0058(9)
    C5 0.0333(12) 0.0321(12) 0.0213(10) 0.0091(10) 0.0022(10) 0.0004(9)
    C6 0.0387(13) 0.0331(13) 0.0260(11) 0.0116(11) -0.0052(10) -0.0085(10)
    C7 0.0274(11) 0.0322(13) 0.0368(12) 0.0021(10) -0.0070(10) -0.0072(10)
    C8 0.0223(11) 0.0290(12) 0.0258(11) 0.0017(9) 0.0002(9) -0.0009(9)
    C9 0.0218(10) 0.0225(11) 0.0201(10) 0.0040(8) -0.0015(8) 0.0012(8)
    C10 0.0253(11) 0.0223(11) 0.0195(10) 0.0055(9) 0.0000(8) 0.0025(8)
    C22 0.0252(11) 0.0251(12) 0.0232(10) 0.0012(9) 0.0010(9) -0.0014(8)
    C23 0.0377(13) 0.0269(12) 0.0307(11) -0.0019(10) 0.0000(10) -0.0033(9)
    C24 0.0345(12) 0.0383(13) 0.0275(11) 0.0004(11) 0.0090(10) -0.0041(9)
    C25 0.0387(13) 0.0371(14) 0.0297(12) 0.0043(11) -0.0083(10) -0.0058(10)
    O11 0.0449(10) 0.0526(11) 0.0469(10) 0.0205(9) 0.0125(9) 0.0172(9)
    O12 0.0248(8) 0.0240(8) 0.0302(7) 0.0000(6) 0.0037(6) 0.0000(6)
    C11 0.0211(10) 0.0209(11) 0.0211(10) 0.0035(8) -0.0023(8) -0.0003(8)
    C12 0.0194(10) 0.0217(11) 0.0260(11) 0.0037(8) 0.0002(9) 0.0017(8)
    C13 0.0256(11) 0.0216(11) 0.0319(11) -0.0002(9) -0.0062(9) -0.0026(9)
    C14 0.0311(12) 0.0272(12) 0.0227(10) 0.0051(10) -0.0078(9) -0.0051(9)
    C15 0.0398(13) 0.0362(13) 0.0214(11) 0.0079(11) 0.0009(10) -0.0022(10)
    C16 0.0327(12) 0.0445(14) 0.0282(12) 0.0059(11) 0.0101(10) 0.0055(10)
    C17 0.0314(12) 0.0330(13) 0.0388(13) -0.0035(10) 0.0059(11) 0.0024(11)
    C18 0.0293(11) 0.0238(11) 0.0271(11) -0.0007(10) 0.0013(9) -0.0010(9)
    C19 0.0227(10) 0.0218(11) 0.0201(10) 0.0044(9) -0.0015(9) 0.0008(8)
    C20 0.0277(11) 0.0248(11) 0.0208(10) 0.0062(9) -0.0030(9) -0.0001(9)
    C31 0.0285(12) 0.0292(12) 0.0298(11) -0.0034(10) -0.0030(10) -0.0011(10)
    C32 0.0392(13) 0.0397(14) 0.0377(12) -0.0006(12) 0.0118(11) 0.0038(11)
    C33 0.045(2) 0.161(6) 0.037(2) 0.008(3) 0.006(2) 0.036(3)
    C34 0.072(3) 0.063(3) 0.060(3) 0.002(2) 0.034(3) -0.003(2)
    C35 0.055(2) 0.062(3) 0.048(2) -0.018(2) 0.012(2) -0.0006(19)
    C33' 0.045(2) 0.161(6) 0.037(2) 0.008(3) 0.006(2) 0.036(3)
    C34' 0.072(3) 0.063(3) 0.060(3) 0.002(2) 0.034(3) -0.003(2)
    C35' 0.055(2) 0.062(3) 0.048(2) -0.018(2) 0.012(2) -0.0006(19)
_geom_special_details
;
All e.s.d.'s (except the e.s.d. in the dihedral angle between two l.s. planes)
are estimated using the full covariance matrix. The cell e.s.d.'s are taken
into account individually in the estimation of e.s.d.'s in distances, angles
and torsion angles; correlations between e.s.d.'s in cell parameters are only
used when they are defined by crystal symmetry. An approximate (isotropic)
treatment of cell e.s.d.'s is used for estimating e.s.d.'s involving l.s.
planes.
;
loop_
    _geom_bond_atom_site_label_1
    _geom_bond_atom_site_label_2
    _geom_bond_site_symmetry_2
    _geom_bond_distance
    _geom_bond_publ_flag
    O1 C21 . 1.197(2) ?
    O2 C21 . 1.365(2) ?
    O2 C2 . 1.404(2) ?
    C21 C22 . 1.513(3) ?
    C1 C2 . 1.363(3) ?
    C1 C9 . 1.431(3) ?
    C1 C1 3_755 1.504(4) ?
    C2 C3 . 1.401(3) ?
    C3 C4 . 1.358(3) ?
    C3 H3 . 0.9500 ?
    C4 C10 . 1.408(3) ?
    C4 H4 . 0.9500 ?
    C5 C6 . 1.361(3) ?
    C5 C10 . 1.417(3) ?
    C5 H5 . 0.9500 ?
    C6 C7 . 1.407(3) ?
    C6 H6 . 0.9500 ?
    C7 C8 . 1.366(3) ?
    C7 H7 . 0.9500 ?
    C8 C9 . 1.417(3) ?
    C8 H8 . 0.9500 ?
    C9 C10 . 1.419(3) ?
    C22 C25 . 1.522(3) ?
    C22 C24 . 1.533(3) ?
    C22 C23 . 1.535(3) ?
    C23 H23A . 0.9800 ?
    C23 H23B . 0.9800 ?
    C23 H23C . 0.9800 ?
    C24 H24A . 0.9800 ?
    C24 H24B . 0.9800 ?
    C24 H24C . 0.9800 ?
    C25 H25A . 0.9800 ?
    C25 H25B . 0.9800 ?
    C25 H25C . 0.9800 ?
    O11 C31 . 1.194(3) ?
    O12 C31 . 1.368(2) ?
    O12 C12 . 1.405(2) ?
    C11 C12 . 1.367(3) ?
    C11 C19 . 1.431(3) ?
    C11 C11 4_566 1.496(4) ?
    C12 C13 . 1.398(3) ?
    C13 C14 . 1.360(3) ?
    C13 H13 . 0.9500 ?
    C14 C20 . 1.412(3) ?
    C14 H14 . 0.9500 ?
    C15 C16 . 1.360(3) ?
    C15 C20 . 1.412(3) ?
    C15 H15 . 0.9500 ?
    C16 C17 . 1.409(3) ?
    C16 H16 . 0.9500 ?
    C17 C18 . 1.367(3) ?
    C17 H17 . 0.9500 ?
    C18 C19 . 1.411(3) ?
    C18 H18 . 0.9500 ?
    C19 C20 . 1.426(3) ?
    C31 C32 . 1.505(3) ?
    C32 C33' . 1.407(7) ?
    C32 C33 . 1.441(5) ?
    C32 C34 . 1.531(5) ?
    C32 C34' . 1.549(7) ?
    C32 C35 . 1.620(5) ?
    C32 C35' . 1.644(6) ?
    C33 H33A . 0.9800 ?
    C33 H33B . 0.9800 ?
    C33 H33C . 0.9800 ?
    C34 H34A . 0.9800 ?
    C34 H34B . 0.9800 ?
    C34 H34C . 0.9800 ?
    C35 H35A . 0.9800 ?
    C35 H35B . 0.9800 ?
    C35 H35C . 0.9800 ?
    C33' H33D . 0.9800 ?
    C33' H33E . 0.9800 ?
    C33' H33F . 0.9800 ?
    C34' H34D . 0.9800 ?
    C34' H34E . 0.9800 ?
    C34' H34F . 0.9800 ?
    C35' H35D . 0.9800 ?
    C35' H35E . 0.9800 ?
    C35' H35F . 0.9800 ?
loop_
    _geom_angle_atom_site_label_1
    _geom_angle_atom_site_label_2
    _geom_angle_atom_site_label_3
    _geom_angle_site_symmetry_1
    _geom_angle_site_symmetry_3
    _geom_angle
    _geom_angle_publ_flag
    C21 O2 C2 . . 117.00(15) ?
    O1 C21 O2 . . 122.72(18) ?
    O1 C21 C22 . . 126.45(18) ?
    O2 C21 C22 . . 110.82(16) ?
    C2 C1 C9 . . 118.25(17) ?
    C2 C1 C1 . 3_755 120.46(17) ?
    C9 C1 C1 . 3_755 121.29(17) ?
    C1 C2 C3 . . 123.17(18) ?
    C1 C2 O2 . . 117.69(17) ?
    C3 C2 O2 . . 119.05(17) ?
    C4 C3 C2 . . 119.06(19) ?
    C4 C3 H3 . . 120.5 ?
    C2 C3 H3 . . 120.5 ?
    C3 C4 C10 . . 120.98(19) ?
    C3 C4 H4 . . 119.5 ?
    C10 C4 H4 . . 119.5 ?
    C6 C5 C10 . . 121.0(2) ?
    C6 C5 H5 . . 119.5 ?
    C10 C5 H5 . . 119.5 ?
    C5 C6 C7 . . 119.94(19) ?
    C5 C6 H6 . . 120.0 ?
    C7 C6 H6 . . 120.0 ?
    C8 C7 C6 . . 120.7(2) ?
    C8 C7 H7 . . 119.7 ?
    C6 C7 H7 . . 119.7 ?
    C7 C8 C9 . . 120.79(19) ?
    C7 C8 H8 . . 119.6 ?
    C9 C8 H8 . . 119.6 ?
    C8 C9 C10 . . 118.51(17) ?
    C8 C9 C1 . . 122.49(17) ?
    C10 C9 C1 . . 118.97(17) ?
    C4 C10 C5 . . 121.36(19) ?
    C4 C10 C9 . . 119.55(17) ?
    C5 C10 C9 . . 119.05(19) ?
    C21 C22 C25 . . 109.06(16) ?
    C21 C22 C24 . . 107.99(16) ?
    C25 C22 C24 . . 109.79(16) ?
    C21 C22 C23 . . 109.30(16) ?
    C25 C22 C23 . . 110.28(18) ?
    C24 C22 C23 . . 110.37(18) ?
    C22 C23 H23A . . 109.5 ?
    C22 C23 H23B . . 109.5 ?
    H23A C23 H23B . . 109.5 ?
    C22 C23 H23C . . 109.5 ?
    H23A C23 H23C . . 109.5 ?
    H23B C23 H23C . . 109.5 ?
    C22 C24 H24A . . 109.5 ?
    C22 C24 H24B . . 109.5 ?
    H24A C24 H24B . . 109.5 ?
    C22 C24 H24C . . 109.5 ?
    H24A C24 H24C . . 109.5 ?
    H24B C24 H24C . . 109.5 ?
    C22 C25 H25A . . 109.5 ?
    C22 C25 H25B . . 109.5 ?
    H25A C25 H25B . . 109.5 ?
    C22 C25 H25C . . 109.5 ?
    H25A C25 H25C . . 109.5 ?
    H25B C25 H25C . . 109.5 ?
    C31 O12 C12 . . 115.44(15) ?
    C12 C11 C19 . . 117.72(17) ?
    C12 C11 C11 . 4_566 120.13(17) ?
    C19 C11 C11 . 4_566 122.14(17) ?
    C11 C12 C13 . . 123.51(19) ?
    C11 C12 O12 . . 118.07(17) ?
    C13 C12 O12 . . 118.40(18) ?
    C14 C13 C12 . . 119.23(19) ?
    C14 C13 H13 . . 120.4 ?
    C12 C13 H13 . . 120.4 ?
    C13 C14 C20 . . 120.87(18) ?
    C13 C14 H14 . . 119.6 ?
    C20 C14 H14 . . 119.6 ?
    C16 C15 C20 . . 121.1(2) ?
    C16 C15 H15 . . 119.5 ?
    C20 C15 H15 . . 119.5 ?
    C15 C16 C17 . . 120.0(2) ?
    C15 C16 H16 . . 120.0 ?
    C17 C16 H16 . . 120.0 ?
    C18 C17 C16 . . 120.6(2) ?
    C18 C17 H17 . . 119.7 ?
    C16 C17 H17 . . 119.7 ?
    C17 C18 C19 . . 120.8(2) ?
    C17 C18 H18 . . 119.6 ?
    C19 C18 H18 . . 119.6 ?
    C18 C19 C20 . . 118.49(18) ?
    C18 C19 C11 . . 122.06(17) ?
    C20 C19 C11 . . 119.42(18) ?
    C14 C20 C15 . . 121.75(18) ?
    C14 C20 C19 . . 119.18(18) ?
    C15 C20 C19 . . 119.03(19) ?
    O11 C31 O12 . . 121.7(2) ?
    O11 C31 C32 . . 126.1(2) ?
    O12 C31 C32 . . 112.11(19) ?
    C33' C32 C33 . . 128.1(4) ?
    C33' C32 C31 . . 120.0(4) ?
    C33 C32 C31 . . 111.9(3) ?
    C33' C32 C34 . . 43.1(5) ?
    C33 C32 C34 . . 115.2(4) ?
    C31 C32 C34 . . 112.2(3) ?
    C33' C32 C34' . . 115.4(6) ?
    C33 C32 C34' . . 41.6(4) ?
    C31 C32 C34' . . 109.4(3) ?
    C34 C32 C34' . . 138.3(4) ?
    C33' C32 C35 . . 61.7(5) ?
    C33 C32 C35 . . 109.5(4) ?
    C31 C32 C35 . . 102.0(2) ?
    C34 C32 C35 . . 104.8(3) ?
    C34' C32 C35 . . 69.8(4) ?
    C33' C32 C35' . . 108.6(6) ?
    C33 C32 C35' . . 59.0(4) ?
    C31 C32 C35' . . 100.0(3) ?
    C34 C32 C35' . . 68.6(4) ?
    C34' C32 C35' . . 100.5(5) ?
    C35 C32 C35' . . 157.8(3) ?
    C32 C33 H33A . . 109.5 ?
    C32 C33 H33B . . 109.5 ?
    H33A C33 H33B . . 109.5 ?
    C32 C33 H33C . . 109.5 ?
    H33A C33 H33C . . 109.5 ?
    H33B C33 H33C . . 109.5 ?
    C32 C34 H34A . . 109.5 ?
    C32 C34 H34B . . 109.5 ?
    H34A C34 H34B . . 109.5 ?
    C32 C34 H34C . . 109.5 ?
    H34A C34 H34C . . 109.5 ?
    H34B C34 H34C . . 109.5 ?
    C32 C35 H35A . . 109.5 ?
    C32 C35 H35B . . 109.5 ?
    H35A C35 H35B . . 109.5 ?
    C32 C35 H35C . . 109.5 ?
    H35A C35 H35C . . 109.5 ?
    H35B C35 H35C . . 109.5 ?
    C32 C33' H33D . . 109.5 ?
    C32 C33' H33E . . 109.5 ?
    H33D C33' H33E . . 109.5 ?
    C32 C33' H33F . . 109.5 ?
    H33D C33' H33F . . 109.5 ?
    H33E C33' H33F . . 109.5 ?
    C32 C34' H34D . . 109.5 ?
    C32 C34' H34E . . 109.5 ?
    H34D C34' H34E . . 109.5 ?
    C32 C34' H34F . . 109.5 ?
    H34D C34' H34F . . 109.5 ?
    H34E C34' H34F . . 109.5 ?
    C32 C35' H35D . . 109.5 ?
    C32 C35' H35E . . 109.5 ?
    H35D C35' H35E . . 109.5 ?
    C32 C35' H35F . . 109.5 ?
    H35D C35' H35F . . 109.5 ?
    H35E C35' H35F . . 109.5 ?
data_global
_journal_date_recd_electronic     2008-12-16
_journal_date_accepted     2008-12-31
_journal_name_full     'Acta Crystallographica, Section E'
_journal_year     2009
_journal_volume     65
_journal_issue      2
_journal_page_first     o243
_journal_page_last     o243
_journal_paper_category     QO
_journal_coeditor_code     DN2418
_publ_contact_author_name     'Martin Feigel'
_publ_contact_author_address
;
Organische Chemie
Ruhr-Universitat Bochum
Universitatsstrasse 150
44780 Bochum
Germany
;
_publ_contact_author_email     feigel@indi-f.nsc.ruhr-uni-bochum.de
_publ_contact_author_fax     '49 234 32?????'
_publ_contact_author_phone     '49 234 3226239'
_publ_section_title
;
(<i>R</i>)-Di-<i>tert</i>-butyl 1,1'-binaphthyl-2,2'-dicarboxylate
;
loop_
    _publ_author_name
    _publ_author_address
    'Tho\&s, Melanie'
;
Organische Chemie
Ruhr-Universit\"at Bochum
Universit\"atsstrasse 150
44780 Bochum
Germany
;
    'Seidel, R\"udiger W.'
;
Analytische Chemie
Ruhr-Universit\"at Bochum
Universit\"atsstrasse 150
44780 Bochum
Germany
;
    'Feigel, Martin'
;
Organische Chemie
Ruhr-Universit\"at Bochum
Universit\"atsstrasse 150
44780 Bochum
Germany
;
