# Supplementary material for: (R)-Di-tert-butyl 1,1′-binaphthyl-2,2′-dicarboxyl­ate
Source: Acta Crystallogr Sect E Struct Rep Online. 2009 Jan 8;65(Pt 2):o243. doi: 10.1107/S1600536808044309 (PMC2968339; doi:10.1107/S1600536808044309)
Supplement: Supplementary file 2 [file e-65-0o243-Isup2.hkl]

# 
# h,k,l, Fc-squared, Fo-squared, sigma(Fo-squared) and status flag 
# 
data_I
_shelx_title ' mthoss_oC in C222(1)' 
_shelx_refln_list_code          4 
_shelx_F_calc_maximum      349.50 
_exptl_crystal_F_000      1936.00 
_reflns_d_resolution_high  0.7697 
 
loop_ 
 _symmetry_equiv_pos_as_xyz 
 'x, y, z' 
 '-x, -y, z+1/2' 
 '-x, y, -z+1/2' 
 'x, -y, -z' 
 'x+1/2, y+1/2, z' 
 '-x+1/2, -y+1/2, z+1/2' 
 '-x+1/2, y+1/2, -z+1/2' 
 'x+1/2, -y+1/2, -z' 
 
_cell_length_a     9.6972 
_cell_length_b    25.8488 
_cell_length_c    19.9000 
_cell_angle_alpha  90.000 
_cell_angle_beta   90.000 
_cell_angle_gamma  90.000 
 
_shelx_F_squared_multiplier     1.000 
 
loop_ 
 _refln_index_h 
 _refln_index_k 
 _refln_index_l 
 _refln_F_squared_calc 
 _refln_F_squared_meas 
 _refln_F_squared_sigma 
 _refln_observed_status 
   2   0   0    30733.16    29082.39    332.48 o 
   4   0   0     2636.94     2617.09     56.74 o 
   6   0   0     1605.41     1594.51     75.99 o 
   8   0   0       11.68        0.00     62.75 o 
  10   0   0      689.21      625.97     86.21 o 
  12   0   0      986.95      923.90    113.04 o 
   3   1   0      157.64      161.45     22.32 o 
   5   1   0      181.80      172.41     28.01 o 
   7   1   0     1080.47     1004.15     49.80 o 
   9   1   0     4736.01     5135.40     94.90 o 
  11   1   0      216.11      231.52     59.24 o 
   2   2   0    25866.46    25083.99     84.25 o 
   4   2   0       44.79       24.24     22.50 o 
   6   2   0        0.00        0.00     35.16 o 
   8   2   0      463.15      457.03     50.19 o 
  10   2   0      556.54      569.55     57.79 o 
  12   2   0      512.07      477.86     67.16 o 
   3   3   0        2.60        4.77     21.68 o 
   5   3   0     1298.26     1321.23     38.39 o 
   7   3   0       75.05       66.04     36.21 o 
   9   3   0     1755.63     1734.00     67.68 o 
  11   3   0      567.65      567.35     63.10 o 
   2   4   0    59912.45    60699.62    253.56 o 
   4   4   0       83.27       60.08     23.51 o 
   6   4   0       81.98      101.77     34.08 o 
   8   4   0       97.43       93.90     39.31 o 
  10   4   0     1038.74     1079.11     71.31 o 
  12   4   0      364.18      475.64     73.70 o 
   1   5   0        0.24        2.67     13.66 o 
   3   5   0      263.73      254.59     19.33 o 
   5   5   0     1895.11     2108.90     39.64 o 
   7   5   0       21.50       23.72     31.54 o 
   9   5   0      276.47      230.29     47.16 o 
  11   5   0     2243.96     2426.72    100.08 o 
   0   6   0    27122.34    25859.49    181.07 o 
   2   6   0     8884.73     8506.78     54.90 o 
   4   6   0     4231.55     4194.71     42.34 o 
   6   6   0      141.20      105.20     29.91 o 
   8   6   0       46.76       21.13     35.04 o 
  10   6   0       11.22       37.39     56.56 o 
  12   6   0      228.03      312.44     72.98 o 
   1   7   0     1096.84     1030.51     20.36 o 
   3   7   0     6440.90     6560.41     44.50 o 
   5   7   0      230.96      236.00     27.65 o 
   7   7   0       83.27       64.68     30.30 o 
   9   7   0       34.41       21.97     51.74 o 
  11   7   0      976.58     1040.90     82.94 o 
   0   8   0      676.62      624.69     23.96 o 
   2   8   0     1323.83     1303.16     22.09 o 
   4   8   0      574.98      601.78     26.01 o 
   6   8   0     1429.83     1519.43     39.43 o 
   8   8   0      112.62      104.45     42.65 o 
  10   8   0     1120.96     1001.00     78.35 o 
  12   8   0       39.15        0.00     83.99 o 
   1   9   0      129.35      127.09     14.08 o 
   3   9   0     6063.44     6273.02     45.77 o 
   5   9   0       52.48       51.60     28.68 o 
   7   9   0      392.25      333.49     37.61 o 
   9   9   0     1483.02     1526.18     80.95 o 
  11   9   0       69.94       63.84     68.38 o 
   0  10   0      912.19      939.90     27.92 o 
   2  10   0     1005.04     1022.03     20.95 o 
   4  10   0        4.98        0.00     19.68 o 
   6  10   0      642.65      651.81     36.71 o 
   8  10   0        7.01       12.00     48.83 o 
  10  10   0       36.44        2.12     61.95 o 
  12  10   0        9.11       50.72     95.31 o 
   1  11   0       18.45       20.08     14.84 o 
   3  11   0     2735.33     2711.92     37.02 o 
   5  11   0      171.43      152.23     27.22 o 
   7  11   0     1868.20     1774.29     66.69 o 
   9  11   0      276.25      273.95     54.17 o 
  11  11   0      118.97      153.48     77.19 o 
   0  12   0     3105.75     3345.69     45.40 o 
   2  12   0     3803.28     3664.32     59.14 o 
   4  12   0       61.56       49.55     20.34 o 
   6  12   0      371.06      389.26     54.07 o 
   8  12   0       59.32      107.29     51.67 o 
  10  12   0      463.40      495.93     72.33 o 
   1  13   0     2389.82     2450.40     39.60 o 
   3  13   0     2707.75     2839.03     62.88 o 
   5  13   0      962.19      967.61     48.60 o 
   7  13   0      727.16      672.59     64.60 o 
   9  13   0      195.80      148.71     63.00 o 
  11  13   0        1.81       46.44     90.26 o 
   0  14   0     2524.65     2673.72     44.67 o 
   2  14   0     5755.84     5996.63    111.22 o 
   4  14   0       18.06        5.83     30.03 o 
   6  14   0     2456.70     2521.00     79.93 o 
   8  14   0        1.94       15.54     61.25 o 
  10  14   0      337.52      344.15     83.42 o 
   1  15   0     1902.71     1898.59     28.48 o 
   3  15   0       17.02       12.99     25.78 o 
   5  15   0      171.31      125.01     42.49 o 
   7  15   0     1507.66     1508.91     72.58 o 
   9  15   0      219.01      231.32     66.48 o 
  11  15   0       84.01       91.95     93.01 o 
   0  16   0     3750.97     3331.87     51.89 o 
   2  16   0        1.07        8.83     25.68 o 
   4  16   0     2248.48     1998.21     58.16 o 
   6  16   0      167.39      152.14     52.89 o 
   8  16   0     1170.83     1340.26     79.47 o 
  10  16   0      371.50      263.79     87.59 o 
   1  17   0       23.27       23.35     24.49 o 
   3  17   0       30.39       35.28     33.70 o 
   5  17   0      594.40      546.86     55.86 o 
   7  17   0      935.44      808.11     68.80 o 
   9  17   0      854.90      908.00     78.28 o 
   0  18   0     1263.25     1157.75     60.01 o 
   2  18   0     2066.25     2081.02     43.40 o 
   4  18   0      166.73      205.95     38.15 o 
   6  18   0      828.12      765.76     65.19 o 
   8  18   0      265.81      308.09     66.30 o 
  10  18   0       27.99        0.00     71.80 o 
   1  19   0        0.07        0.00     29.07 o 
   3  19   0       14.85        0.00     39.93 o 
   5  19   0      848.16      865.68     63.51 o 
   7  19   0     1255.17     1211.82     75.13 o 
   9  19   0        5.15        0.00     72.57 o 
   0  20   0       47.67       46.39     49.13 o 
   2  20   0        0.13        3.07     41.86 o 
   4  20   0     5498.62     5675.17     89.66 o 
   6  20   0       96.71       94.23     59.16 o 
   8  20   0       13.25       28.17     68.84 o 
  10  20   0        7.93       21.89     86.22 o 
   1  21   0        0.38        0.00     50.54 o 
   3  21   0      797.17      808.95     57.16 o 
   5  21   0     2330.50     2360.18     80.87 o 
   7  21   0      116.97       55.74     61.97 o 
   9  21   0       27.79        0.00     71.97 o 
   0  22   0       13.91       23.55     69.64 o 
   2  22   0       54.41       78.08     65.38 o 
   4  22   0     2465.53     2639.17     79.65 o 
   6  22   0      516.21      472.78     67.93 o 
   8  22   0       14.75       26.46     70.70 o 
   1  23   0       36.16       24.66     61.66 o 
   3  23   0        0.97        0.00     64.10 o 
   5  23   0      130.38      158.17     67.04 o 
   7  23   0        3.01       10.30     66.68 o 
   9  23   0      101.79       87.41     75.78 o 
   0  24   0       38.53      102.17    114.08 o 
   2  24   0       79.64       50.86     65.50 o 
   4  24   0        1.68       11.37     85.56 o 
   6  24   0       47.01      118.57     82.27 o 
   8  24   0        0.08        4.27     73.02 o 
   1  25   0      470.99      412.77    102.54 o 
   3  25   0      115.36      123.89     74.36 o 
   5  25   0      389.59      347.02    109.85 o 
   7  25   0      199.29      228.66     89.03 o 
   0  26   0      696.86      499.41    151.26 o 
   2  26   0     1279.85     1322.58     96.45 o 
   4  26   0      278.60      267.36    103.67 o 
   6  26   0      206.81      170.39    113.71 o 
   1  27   0      951.40      887.96    110.88 o 
   3  27   0     1719.70     1725.66    102.89 o 
   5  27   0       30.84       37.77    110.92 o 
   7  27   0       24.03       26.50    124.14 o 
   0  28   0     2255.72     2413.24    214.53 o 
   2  28   0      878.50      906.35    121.54 o 
   4  28   0      181.90      225.07    112.14 o 
   6  28   0       54.68       47.00    113.77 o 
   1  29   0      423.37      525.25    117.47 o 
   3  29   0       50.00       16.83     95.25 o 
   5  29   0      171.93      101.01    111.99 o 
   0  30   0      155.69      191.02    157.43 o 
   2  30   0     1261.10     1294.66    127.86 o 
   4  30   0        6.27       45.42    171.46 o 
   1  31   0     1441.82     1617.87    149.41 o 
   3  31   0      440.03      440.87    180.87 o 
   0  32   0      664.93      650.02    174.99 o 
   2  32   0      340.95      397.59    124.34 o 
   1  33   0      185.98      235.40    122.31 o 
   2   0   1    24434.10    23348.19     89.43 o 
   4   0   1       47.86       72.11     22.16 o 
   6   0   1       26.93       22.88     39.06 o 
   8   0   1      413.93      395.30     50.58 o 
  10   0   1       10.50       15.32     50.14 o 
  12   0   1      250.51      267.52     64.03 o 
   3   1   1     8193.41     7740.90     35.85 o 
   5   1   1      702.31      737.97     22.25 o 
   7   1   1      696.58      670.40     32.67 o 
   9   1   1     6334.83     6751.73     72.69 o 
  11   1   1     1915.49     2138.24     55.63 o 
   2   2   1    17530.35    17566.80     48.75 o 
   4   2   1      573.08      560.16     18.98 o 
   6   2   1      340.33      346.42     25.50 o 
   8   2   1     1539.97     1458.60     43.58 o 
  10   2   1     2464.46     2612.75     52.75 o 
  12   2   1       65.64       74.50     43.70 o 
   1   3   1     3309.10     2574.76    194.67 o 
   3   3   1     2909.53     2873.83     24.31 o 
   5   3   1     1461.84     1372.83     26.50 o 
   7   3   1      816.23      809.22     30.42 o 
   9   3   1     1320.57     1383.45     43.08 o 
  11   3   1     2884.76     3019.80     64.81 o 
   0   4   1    14274.61    12554.73   1067.57 o 
   2   4   1    38534.81    37974.23     90.72 o 
   4   4   1     1037.61     1061.37     21.40 o 
   6   4   1     1111.52     1151.75     27.36 o 
   8   4   1     1296.55     1255.38     36.21 o 
  10   4   1     1100.45     1149.52     48.64 o 
  12   4   1       12.44       25.30     51.46 o 
   1   5   1    62585.97    63415.86    276.35 o 
   3   5   1     1452.45     1435.88     18.12 o 
   5   5   1     2263.17     2288.16     28.76 o 
   7   5   1     1078.51     1046.59     29.69 o 
   9   5   1      481.14      450.83     34.83 o 
  11   5   1      329.69      395.58     48.64 o 
   0   6   1    24460.17    24379.64     91.62 o 
   2   6   1     9684.52     9297.70     37.71 o 
   4   6   1     1517.01     1568.90     22.54 o 
   6   6   1      424.33      428.77     21.73 o 
   8   6   1      571.82      543.47     29.96 o 
  10   6   1      948.14      983.05     52.97 o 
  12   6   1       17.75       24.53     51.23 o 
   1   7   1    18978.34    19197.41     97.61 o 
   3   7   1    23179.22    24796.49     76.11 o 
   5   7   1     1504.54     1541.31     24.34 o 
   7   7   1       40.53       41.10     22.44 o 
   9   7   1      234.36      245.57     36.66 o 
  11   7   1      403.26      357.27     51.03 o 
   0   8   1    15245.98    14950.86     88.11 o 
   2   8   1     4051.47     3997.74     24.82 o 
   4   8   1     1773.36     2068.22     24.80 o 
   6   8   1      956.82      891.52     24.40 o 
   8   8   1     2564.98     2562.93     44.47 o 
  10   8   1       93.98       90.37     46.70 o 
  12   8   1      320.59      370.60     58.00 o 
   1   9   1     1794.20     1828.86     16.86 o 
   3   9   1      954.94      903.81     18.51 o 
   5   9   1     1679.88     1632.98     28.23 o 
   7   9   1     1038.43     1016.32     31.25 o 
   9   9   1      658.59      608.58     44.56 o 
  11   9   1      312.05      337.25     52.94 o 
   0  10   1      427.79      408.42     16.86 o 
   2  10   1     7325.05     7400.91     33.84 o 
   4  10   1     2742.89     3031.19     27.10 o 
   6  10   1      635.38      606.91     23.75 o 
   8  10   1      339.29      310.79     36.10 o 
  10  10   1       61.97       45.04     46.30 o 
  12  10   1       91.76       59.26     68.69 o 
   1  11   1     1200.31     1239.22     14.82 o 
   3  11   1     1603.17     1330.19     24.85 o 
   5  11   1      523.46      510.71     20.42 o 
   7  11   1      403.96      403.65     36.28 o 
   9  11   1      497.43      476.96     45.76 o 
  11  11   1      309.05      381.45     54.35 o 
   0  12   1      109.36      116.08     17.27 o 
   2  12   1     1657.52     1783.98     20.05 o 
   4  12   1      584.63      529.28     17.71 o 
   6  12   1      577.16      534.05     32.96 o 
   8  12   1     1133.08     1138.42     47.18 o 
  10  12   1      170.21      134.34     46.79 o 
   1  13   1     1514.73     1447.95     17.07 o 
   3  13   1     1840.81     1824.94     24.71 o 
   5  13   1      223.15      249.77     29.19 o 
   7  13   1      801.26      806.70     46.56 o 
   9  13   1      178.99      156.82     41.71 o 
  11  13   1      130.42      169.46     64.32 o 
   0  14   1      195.20      153.91     18.15 o 
   2  14   1     1233.14     1374.14     19.23 o 
   4  14   1     1186.49     1228.89     30.31 o 
   6  14   1      123.28       79.47     35.94 o 
   8  14   1     1195.77     1257.67     52.58 o 
  10  14   1       47.85       42.00     57.00 o 
   1  15   1     2312.75     2275.32     21.10 o 
   3  15   1      310.42      308.32     19.21 o 
   5  15   1      128.28      110.38     32.38 o 
   7  15   1       88.49       57.52     38.39 o 
   9  15   1      288.89      304.03     46.58 o 
  11  15   1       50.43       54.99     64.77 o 
   0  16   1      899.25     1000.23     26.25 o 
   2  16   1      644.57      724.22     21.16 o 
   4  16   1      302.42      284.79     30.28 o 
   6  16   1       22.91        7.77     38.12 o 
   8  16   1      182.03      206.88     43.96 o 
  10  16   1       86.43       54.52     53.24 o 
   1  17   1      203.61      175.87     17.59 o 
   3  17   1       23.78       30.02     21.57 o 
   5  17   1      175.67      198.06     35.45 o 
   7  17   1     1194.83     1069.05     50.78 o 
   9  17   1        5.65        3.69     45.43 o 
   0  18   1      489.56      408.39     27.84 o 
   2  18   1      222.82      228.60     22.13 o 
   4  18   1      476.86      471.13     30.77 o 
   6  18   1      182.59      175.80     40.63 o 
   8  18   1      332.53      319.02     48.90 o 
  10  18   1       13.89       10.86     54.87 o 
   1  19   1     1362.57     1383.21     30.78 o 
   3  19   1      114.77       94.92     27.33 o 
   5  19   1     2035.06     1766.12     47.90 o 
   7  19   1        5.75        0.00     42.37 o 
   9  19   1       11.31        0.00     48.57 o 
   0  20   1      978.17      990.89     48.83 o 
   2  20   1       62.94       55.59     26.70 o 
   4  20   1      838.71      817.68     38.57 o 
   6  20   1      539.36      505.13     45.58 o 
   8  20   1       48.42       49.72     46.48 o 
  10  20   1       26.49       51.23     66.37 o 
   1  21   1      408.36      372.50     34.35 o 
   3  21   1     1015.94      972.96     39.68 o 
   5  21   1      802.59      668.38     44.17 o 
   7  21   1      276.77      263.01     45.43 o 
   9  21   1       29.92        2.30     52.23 o 
   0  22   1      151.12       97.89     62.68 o 
   2  22   1      340.98      335.48     43.95 o 
   4  22   1     1046.21      942.96     43.82 o 
   6  22   1     2557.87     2395.10     62.26 o 
   8  22   1       16.89        0.00     48.32 o 
   1  23   1     1091.10     1137.16     58.21 o 
   3  23   1      506.75      511.76     50.55 o 
   5  23   1      163.02      214.31     49.75 o 
   7  23   1       27.67       35.36     46.27 o 
   9  23   1        8.88       18.49     56.30 o 
   0  24   1       12.69       17.19     78.59 o 
   2  24   1     1138.09     1147.59     61.67 o 
   4  24   1      209.67      202.68     59.81 o 
   6  24   1      766.87      724.58     60.91 o 
   8  24   1        5.39       30.51     56.30 o 
   1  25   1      591.89      664.86     63.65 o 
   3  25   1      139.83      139.14     52.21 o 
   5  25   1      215.21      241.52     75.35 o 
   7  25   1       46.25       63.18     59.39 o 
   0  26   1      349.87      345.61     99.46 o 
   2  26   1       75.16       77.64     58.99 o 
   4  26   1     1188.26     1141.00     85.86 o 
   6  26   1      162.56      162.99     80.28 o 
   1  27   1      872.88      994.53     86.09 o 
   3  27   1       17.69        0.00     54.36 o 
   5  27   1       42.77       42.31     76.52 o 
   7  27   1      146.87      185.22     87.33 o 
   0  28   1      355.18      319.11     99.79 o 
   2  28   1      264.42      266.52     72.15 o 
   4  28   1       24.33        3.02     77.03 o 
   6  28   1      134.49      166.79     81.42 o 
   1  29   1      407.69      449.13     77.06 o 
   3  29   1      507.72      587.46     95.20 o 
   5  29   1      276.75      245.10     80.92 o 
   0  30   1      515.73      525.00    114.01 o 
   2  30   1      117.52      216.09     76.96 o 
   4  30   1       39.64       41.33     98.21 o 
   1  31   1      576.18      762.56     87.56 o 
   3  31   1      211.62      178.72    114.31 o 
   0  32   1      381.99      568.79    162.69 o 
   2  32   1      175.27      239.32     88.10 o 
   1  33   1     1039.98     1069.98     98.81 o 
   2   0   2    41797.46    42091.16    275.95 o 
   4   0   2      942.53      885.94     28.14 o 
   6   0   2      242.33      224.16     32.67 o 
   8   0   2     2919.62     3051.93     69.53 o 
  10   0   2      194.44      180.33     51.25 o 
  12   0   2       23.23       14.41     65.43 o 
   3   1   2      375.28      399.51     16.05 o 
   5   1   2      133.07      142.67     18.47 o 
   7   1   2      993.86     1020.30     33.98 o 
   9   1   2      451.88      378.19     36.22 o 
  11   1   2      101.07       91.55     41.52 o 
   2   2   2     1426.54     1310.63     15.68 o 
   4   2   2       71.71       85.90     16.63 o 
   6   2   2      978.20      939.61     27.17 o 
   8   2   2     3102.64     3098.74     50.10 o 
  10   2   2     1330.77     1443.72     48.08 o 
  12   2   2      234.10      184.71     46.50 o 
   1   3   2    55264.93    54760.84    716.99 o 
   3   3   2     8257.49     8121.99     35.80 o 
   5   3   2     5759.02     5949.63     39.59 o 
   7   3   2      205.00      173.09     23.49 o 
   9   3   2     2403.36     2437.32     48.02 o 
  11   3   2     1778.50     1797.28     56.48 o 
   0   4   2     8644.46     7666.61    217.30 o 
   2   4   2    26250.99    25724.97    135.18 o 
   4   4   2      952.33      921.81     20.78 o 
   6   4   2     5024.01     5111.32     42.65 o 
   8   4   2     1234.74     1218.71     37.07 o 
  10   4   2      351.02      328.64     38.42 o 
  12   4   2      592.71      696.57     56.55 o 
   1   5   2    38473.73    38205.97    131.92 o 
   3   5   2       19.36       20.04     13.63 o 
   5   5   2     1376.24     1428.01     24.70 o 
   7   5   2      827.62      768.70     27.50 o 
   9   5   2      948.85     1029.97     40.89 o 
  11   5   2      274.61      277.48     46.27 o 
   0   6   2    30926.73    30909.00     86.23 o 
   2   6   2     5018.02     5014.64     26.66 o 
   4   6   2     5694.62     5557.20     34.09 o 
   6   6   2      759.55      765.79     24.52 o 
   8   6   2      116.74       57.87     29.17 o 
  10   6   2      640.55      634.13     47.12 o 
  12   6   2      128.02      142.26     52.59 o 
   1   7   2     7288.43     7328.02     49.81 o 
   3   7   2    12998.12    13120.25     56.55 o 
   5   7   2     3032.89     3150.85     30.58 o 
   7   7   2      791.71      762.24     27.43 o 
   9   7   2     1739.86     1813.05     49.83 o 
  11   7   2      410.77      346.25     49.21 o 
   0   8   2     4977.91     5085.55     33.17 o 
   2   8   2      902.02      900.84     20.11 o 
   4   8   2      325.71      318.43     16.34 o 
   6   8   2      560.50      570.10     22.67 o 
   8   8   2     1868.84     1853.02     40.24 o 
  10   8   2      131.17      157.46     44.05 o 
  12   8   2      141.39      128.78     56.87 o 
   1   9   2     1272.79     1281.28     18.03 o 
   3   9   2    11224.90    11949.78     75.32 o 
   5   9   2      638.24      695.79     22.52 o 
   7   9   2       92.44       75.12     24.56 o 
   9   9   2       63.87       94.31     38.74 o 
  11   9   2     1423.36     1587.86     65.64 o 
   0  10   2     4343.88     4268.54     31.24 o 
   2  10   2     1863.98     1991.59     22.41 o 
   4  10   2      114.14      112.62     15.48 o 
   6  10   2      185.27      170.96     24.47 o 
   8  10   2       78.32      130.17     34.23 o 
  10  10   2      259.82      268.80     48.04 o 
   1  11   2     1204.27     1257.69     18.57 o 
   3  11   2     1599.61     1602.61     23.00 o 
   5  11   2      504.04      467.84     22.68 o 
   7  11   2     1760.78     1715.56     43.90 o 
   9  11   2      309.41      270.61     42.88 o 
  11  11   2      173.77      227.83     52.23 o 
   0  12   2     1978.08     1827.33     25.77 o 
   2  12   2     1031.86     1210.25     19.37 o 
   4  12   2     1109.22     1178.45     24.19 o 
   6  12   2     2356.69     2417.09     45.73 o 
   8  12   2      378.48      417.51     40.60 o 
  10  12   2      118.63      126.09     52.06 o 
   1  13   2     4627.14     4488.32     43.28 o 
   3  13   2     4713.45     4708.88     35.65 o 
   5  13   2       24.89       22.24     27.23 o 
   7  13   2      630.27      565.12     40.85 o 
   9  13   2       87.05      129.07     44.75 o 
  11  13   2      174.64      155.81     64.83 o 
   0  14   2      592.94      603.12     20.88 o 
   2  14   2     2325.61     2432.38     25.13 o 
   4  14   2       43.49       27.94     22.85 o 
   6  14   2      606.90      589.36     42.30 o 
   8  14   2      612.34      532.47     47.16 o 
  10  14   2      267.89      240.51     53.94 o 
   1  15   2     1565.02     1576.78     22.14 o 
   3  15   2      896.44      903.25     24.04 o 
   5  15   2      484.13      476.61     36.02 o 
   7  15   2      819.40      706.48     45.55 o 
   9  15   2     1031.45      967.15     53.84 o 
  11  15   2       18.91        0.00     61.72 o 
   0  16   2     1836.14     1866.13     29.99 o 
   2  16   2     2857.30     3152.11     31.13 o 
   4  16   2      788.10      772.74     31.36 o 
   6  16   2      167.56      150.88     39.76 o 
   8  16   2      360.70      368.91     47.48 o 
  10  16   2       77.91       23.96     54.50 o 
   1  17   2     2408.26     2475.30     28.34 o 
   3  17   2      360.34      347.02     25.98 o 
   5  17   2     1146.00     1174.73     42.49 o 
   7  17   2      646.95      531.09     46.30 o 
   9  17   2      126.24      117.07     48.00 o 
   0  18   2       77.02      102.82     26.01 o 
   2  18   2     1310.03     1321.96     30.72 o 
   4  18   2     1150.24     1143.82     36.16 o 
   6  18   2      123.79      122.10     39.22 o 
   8  18   2      120.01       95.99     44.72 o 
  10  18   2       46.65       23.28     54.96 o 
   1  19   2      595.02      543.67     29.99 o 
   3  19   2      106.80       91.21     26.71 o 
   5  19   2      924.11      857.66     39.31 o 
   7  19   2      283.66      272.35     45.78 o 
   9  19   2        9.68        0.00     47.52 o 
   0  20   2      250.74      243.47     42.90 o 
   2  20   2      263.69      288.86     30.81 o 
   4  20   2      682.22      674.48     37.19 o 
   6  20   2      854.17      796.32     48.47 o 
   8  20   2       37.86       63.11     46.07 o 
  10  20   2        0.05        7.41     65.46 o 
   1  21   2     1758.35     1735.45     46.77 o 
   3  21   2     1120.28      978.24     39.04 o 
   5  21   2      168.09      174.23     39.20 o 
   7  21   2      192.10      191.71     46.73 o 
   9  21   2      239.16      217.30     52.70 o 
   0  22   2     1454.35     1457.96     67.32 o 
   2  22   2      288.30      310.87     44.46 o 
   4  22   2      299.02      326.35     41.82 o 
   6  22   2       22.31       34.10     42.69 o 
   8  22   2      282.78      274.85     48.60 o 
   1  23   2      222.38      161.33     42.27 o 
   3  23   2      975.97      987.40     55.90 o 
   5  23   2       57.30       45.05     44.65 o 
   7  23   2       33.99       58.84     53.08 o 
   9  23   2       81.81      101.33     57.13 o 
   0  24   2      468.11      439.18     73.12 o 
   2  24   2      160.90      155.45     50.01 o 
   4  24   2      244.06      231.03     52.81 o 
   6  24   2      622.20      553.82     54.46 o 
   8  24   2       45.25       50.70     55.72 o 
   1  25   2     1860.81     2098.92     80.59 o 
   3  25   2     1100.97     1065.51     63.15 o 
   5  25   2      434.41      451.62     68.73 o 
   7  25   2       92.13       29.96     58.22 o 
   0  26   2      668.32      599.69    111.46 o 
   2  26   2      294.12      251.39     63.21 o 
   4  26   2       30.69       30.75     62.34 o 
   6  26   2       11.00       75.11     73.66 o 
   1  27   2      510.73      540.18     75.19 o 
   3  27   2      160.91      163.11     70.50 o 
   5  27   2      388.37      334.28     80.40 o 
   7  27   2       64.34       67.40     86.92 o 
   0  28   2       96.73      171.19    104.09 o 
   2  28   2      401.25      410.00     74.55 o 
   4  28   2     1345.41     1492.66     95.05 o 
   6  28   2      115.35      209.61     83.28 o 
   1  29   2     1555.71     1574.95     94.37 o 
   3  29   2      705.14      693.23     84.95 o 
   5  29   2       43.33        4.06     80.49 o 
   0  30   2      350.64      517.97    121.90 o 
   2  30   2     1636.90     1878.24    118.69 o 
   4  30   2       42.06      123.58     94.75 o 
   1  31   2       33.04       24.11     75.36 o 
   3  31   2      602.22      618.19    106.10 o 
   0  32   2      299.04      249.26    116.16 o 
   2  32   2      334.20      370.23     99.62 o 
   1  33   2       78.31       37.49     83.69 o 
   2   0   3      412.28      361.15     20.08 o 
   4   0   3     3308.97     3148.29     37.37 o 
   6   0   3       85.78      118.29     26.86 o 
   8   0   3       76.27       64.71     43.93 o 
  10   0   3       68.44      119.36     49.19 o 
  12   0   3        7.27       31.71     60.07 o 
   1   1   3     7982.49     6748.34    285.13 o 
   3   1   3     2418.83     2309.47     22.17 o 
   5   1   3      750.59      763.19     22.75 o 
   7   1   3     2233.48     2227.59     38.18 o 
   9   1   3      172.85      140.04     32.18 o 
  11   1   3      155.39      160.66     39.96 o 
   0   2   3     3059.49     2867.04     32.73 o 
   2   2   3    21962.05    21516.66     60.89 o 
   4   2   3     2946.47     2881.06     27.05 o 
   6   2   3     1690.44     1744.12     29.47 o 
   8   2   3       74.89       55.01     27.34 o 
  10   2   3     1310.94     1422.22     47.49 o 
  12   2   3      847.00      907.59     59.07 o 
   1   3   3    17503.82    17011.37     58.65 o 
   3   3   3     5217.24     4981.26     29.37 o 
   5   3   3    11932.53    12422.95     53.23 o 
   7   3   3      163.57      142.32     23.59 o 
   9   3   3      987.52      939.12     40.97 o 
  11   3   3      100.27       71.89     41.91 o 
   0   4   3    26805.73    27591.87    226.95 o 
   2   4   3    21577.19    21585.66     73.93 o 
   4   4   3      302.63      294.15     17.33 o 
   6   4   3      924.63      943.82     25.06 o 
   8   4   3      876.73      865.30     33.75 o 
  10   4   3      395.39      371.49     39.49 o 
  12   4   3       14.37       30.74     51.71 o 
   1   5   3    22406.05    22721.08     96.64 o 
   3   5   3     4978.71     5019.78     30.52 o 
   5   5   3     2702.08     2754.91     29.45 o 
   7   5   3      527.94      478.27     25.67 o 
   9   5   3     1009.22      996.03     40.89 o 
  11   5   3      550.77      573.34     51.15 o 
   0   6   3    10742.17    10665.32     53.48 o 
   2   6   3    59635.93    61936.07    196.78 o 
   4   6   3      637.12      695.02     19.56 o 
   6   6   3      605.95      625.08     23.54 o 
   8   6   3     3384.83     3516.83     47.97 o 
  10   6   3      504.89      454.63     43.31 o 
  12   6   3       24.24       36.92     53.05 o 
   1   7   3     9375.00     9424.42     38.15 o 
   3   7   3      109.55      123.73     10.85 o 
   5   7   3      449.24      443.50     20.09 o 
   7   7   3      305.23      278.74     25.44 o 
   9   7   3      138.98      157.10     33.74 o 
  11   7   3      181.96      200.14     47.10 o 
   0   8   3      610.71      578.44     19.90 o 
   2   8   3     3404.66     3350.30     24.88 o 
   4   8   3     4052.78     4291.01     28.85 o 
   6   8   3     2970.13     3029.93     36.70 o 
   8   8   3      892.70      908.64     35.61 o 
  10   8   3      637.69      629.75     51.39 o 
  12   8   3       75.88      116.04     57.14 o 
   1   9   3    12173.06    11974.35     46.83 o 
   3   9   3     2885.92     3009.24     25.17 o 
   5   9   3     1884.79     1827.25     27.40 o 
   7   9   3      397.95      387.91     30.43 o 
   9   9   3       95.08       96.96     39.95 o 
  11   9   3      172.05      182.71     51.57 o 
   0  10   3    12198.16    11872.34    105.15 o 
   2  10   3     2430.67     2484.94     27.63 o 
   4  10   3     5801.01     5950.61     44.85 o 
   6  10   3      262.46      288.47     27.11 o 
   8  10   3      305.41      270.52     33.63 o 
  10  10   3      399.50      481.28     51.78 o 
   1  11   3      170.39      184.01     15.46 o 
   3  11   3     6819.24     6836.03     54.50 o 
   5  11   3      787.35      790.50     29.30 o 
   7  11   3     2107.29     2039.07     45.44 o 
   9  11   3      913.70      864.96     51.08 o 
  11  11   3        0.22       40.63     60.35 o 
   0  12   3     1314.04     1231.70     22.64 o 
   2  12   3        9.88        3.11     11.98 o 
   4  12   3       89.82      107.70     22.51 o 
   6  12   3      496.17      476.98     32.33 o 
   8  12   3      914.70      808.01     44.87 o 
  10  12   3       64.99       21.41     50.70 o 
   1  13   3     3240.56     3339.84     34.45 o 
   3  13   3     3357.35     3346.72     35.60 o 
   5  13   3      895.76      929.35     35.16 o 
   7  13   3      222.35      192.90     36.06 o 
   9  13   3      787.33      818.42     56.69 o 
  11  13   3      305.60      326.22     65.81 o 
   0  14   3     1071.00     1082.39     23.36 o 
   2  14   3     4195.62     4416.25     41.06 o 
   4  14   3      235.12      252.54     25.17 o 
   6  14   3      178.90      136.55     38.73 o 
   8  14   3      126.45      105.83     41.73 o 
  10  14   3       28.59       37.30     53.73 o 
   1  15   3      554.74      579.95     18.29 o 
   3  15   3      199.56      210.89     20.41 o 
   5  15   3       22.31        2.26     27.93 o 
   7  15   3     2156.09     2013.53     57.26 o 
   9  15   3       36.48        7.25     50.15 o 
  11  15   3      249.10      389.95     63.87 o 
   0  16   3     8270.25     8675.55     58.42 o 
   2  16   3      167.36      151.57     19.61 o 
   4  16   3       64.77       65.30     24.76 o 
   6  16   3      410.87      340.35     42.44 o 
   8  16   3      344.97      261.01     44.95 o 
  10  16   3      178.82      161.66     53.96 o 
   1  17   3      970.20     1083.18     24.08 o 
   3  17   3      744.47      653.60     26.89 o 
   5  17   3      104.92      112.12     35.80 o 
   7  17   3      687.76      679.90     47.88 o 
   9  17   3      431.43      603.07     53.09 o 
   0  18   3       84.18       41.28     29.00 o 
   2  18   3     1603.76     1585.76     34.05 o 
   4  18   3      663.12      644.00     35.02 o 
   6  18   3      943.21      937.96     47.71 o 
   8  18   3      384.13      368.10     47.63 o 
  10  18   3      142.23      137.96     55.14 o 
   1  19   3      167.88      171.06     27.86 o 
   3  19   3      550.11      507.89     30.80 o 
   5  19   3      323.10      262.79     34.95 o 
   7  19   3       92.39      117.97     42.73 o 
   9  19   3       43.35       52.96     48.31 o 
   0  20   3      714.96      739.76     48.71 o 
   2  20   3      415.74      450.08     32.71 o 
   4  20   3      259.28      199.92     34.66 o 
   6  20   3      176.16      188.70     41.24 o 
   8  20   3      730.85      747.05     54.58 o 
  10  20   3       24.76       27.54     66.44 o 
   1  21   3       37.24       43.56     33.69 o 
   3  21   3      584.93      478.54     37.50 o 
   5  21   3     1000.07     1068.98     46.18 o 
   7  21   3       60.33       64.07     43.46 o 
   9  21   3        5.62       15.14     49.52 o 
   0  22   3       12.83       24.43     52.64 o 
   2  22   3      441.37      451.56     42.52 o 
   4  22   3      110.69      108.89     39.84 o 
   6  22   3      217.68      168.66     50.99 o 
   8  22   3      168.60      162.21     51.43 o 
   1  23   3     2299.85     2447.85     58.69 o 
   3  23   3       45.10       33.96     45.32 o 
   5  23   3       31.65       39.62     46.99 o 
   7  23   3      641.58      618.55     58.67 o 
   9  23   3       81.46      110.42     66.37 o 
   0  24   3     2458.17     2355.65    103.53 o 
   2  24   3     1188.43     1149.74     57.88 o 
   4  24   3       76.37       62.74     49.51 o 
   6  24   3      263.96      231.25     51.02 o 
   8  24   3        6.89        0.00     56.66 o 
   1  25   3     1476.81     1612.17     73.89 o 
   3  25   3      861.89      865.52     63.65 o 
   5  25   3      324.56      313.91     60.72 o 
   7  25   3       13.61        0.00     55.09 o 
   0  26   3      457.23      508.48    103.82 o 
   2  26   3      292.34      317.61     59.20 o 
   4  26   3      539.87      582.87     67.85 o 
   6  26   3      327.09      283.32     63.95 o 
   1  27   3      281.38      349.63     74.12 o 
   3  27   3      275.32      174.84     73.14 o 
   5  27   3       64.73      137.43     73.03 o 
   7  27   3      225.12      258.72     75.72 o 
   0  28   3     4071.75     4471.34    177.84 o 
   2  28   3       95.21       95.36     61.35 o 
   4  28   3       89.38       74.37     76.95 o 
   6  28   3      250.90      197.59     83.81 o 
   1  29   3     1567.07     1815.69     96.85 o 
   3  29   3       80.19       93.19     75.24 o 
   5  29   3       26.27       24.11    100.28 o 
   0  30   3      430.45      446.93    115.42 o 
   2  30   3       12.99       44.58     89.13 o 
   4  30   3       39.86       71.16     96.82 o 
   1  31   3      110.67      179.14     79.94 o 
   3  31   3      480.02      435.42    101.04 o 
   0  32   3       26.37        0.00    121.62 o 
   2  32   3      148.09      123.38     94.07 o 
   1  33   3      681.85      697.07     90.86 o 
   0   0   4   122153.52   125195.24   1243.55 o 
   2   0   4    26770.94    26968.86     84.54 o 
   4   0   4     1852.17     1820.07     37.01 o 
   6   0   4     4005.11     3931.87     59.07 o 
   8   0   4      494.13      386.10     41.13 o 
  10   0   4      264.38      312.95     55.02 o 
  12   0   4       40.43       20.92     61.05 o 
   1   1   4     1826.25     1797.98     18.27 o 
   3   1   4     1814.79     1794.83     21.35 o 
   5   1   4     4352.05     5032.09     37.22 o 
   7   1   4      545.44      509.18     27.65 o 
   9   1   4     1448.14     1499.65     41.32 o 
  11   1   4       35.25       27.79     39.21 o 
   0   2   4       35.25       48.68     15.78 o 
   2   2   4     4918.47     4767.24     26.22 o 
   4   2   4     5802.07     6460.06     37.10 o 
   6   2   4     1094.26     1168.78     26.73 o 
   8   2   4      842.36      788.24     33.55 o 
  10   2   4      680.73      727.23     40.51 o 
  12   2   4      144.95      135.25     47.17 o 
   1   3   4      782.30      680.98     14.26 o 
   3   3   4     3481.28     3195.56     25.58 o 
   5   3   4     2995.44     3216.81     30.68 o 
   7   3   4      805.99      842.13     30.24 o 
   9   3   4     1355.45     1420.19     41.96 o 
  11   3   4       60.48       31.30     37.72 o 
   0   4   4    16465.58    16548.77     83.38 o 
   2   4   4     9857.00    10104.08     36.60 o 
   4   4   4     1751.79     1838.03     24.44 o 
   6   4   4     2870.33     3158.12     34.32 o 
   8   4   4     1720.25     1742.95     41.89 o 
  10   4   4      202.90      167.46     37.45 o 
  12   4   4      202.43      217.32     51.14 o 
   1   5   4    14396.39    14400.17     69.12 o 
   3   5   4     8169.36     8372.82     38.55 o 
   5   5   4     1373.75     1443.37     25.34 o 
   7   5   4     1799.20     1717.26     31.70 o 
   9   5   4      420.48      386.37     34.58 o 
  11   5   4       71.73       56.93     44.71 o 
   0   6   4      638.94      659.21     20.49 o 
   2   6   4    15823.54    16105.10     57.36 o 
   4   6   4     3090.50     3285.08     30.38 o 
   6   6   4     4945.93     5092.29     41.10 o 
   8   6   4     1685.62     1796.93     39.41 o 
  10   6   4      242.17      230.38     41.26 o 
  12   6   4      212.01      252.38     56.50 o 
   1   7   4     5606.47     5422.27     24.92 o 
   3   7   4     4044.34     4025.75     32.84 o 
   5   7   4     2816.22     2934.51     33.21 o 
   7   7   4      755.23      652.09     27.57 o 
   9   7   4      631.05      629.97     36.14 o 
  11   7   4       98.00      109.30     52.48 o 
   0   8   4        0.27        0.00     19.29 o 
   2   8   4     1751.85     1651.81     17.78 o 
   4   8   4     9253.21     9467.55     53.69 o 
   6   8   4      579.23      545.33     25.02 o 
   8   8   4     2371.46     2354.65     43.93 o 
  10   8   4      516.73      534.57     54.17 o 
  12   8   4       61.14       19.03     58.24 o 
   1   9   4     3121.02     2973.67     22.20 o 
   3   9   4    11576.16    11446.21     45.33 o 
   5   9   4     2442.53     2470.25     29.90 o 
   7   9   4     1378.71     1371.19     37.20 o 
   9   9   4      737.20      722.09     48.19 o 
  11   9   4      210.27      208.66     50.16 o 
   0  10   4       22.30       27.82     18.47 o 
   2  10   4     4655.90     4677.86     35.31 o 
   4  10   4     4871.65     5043.33     35.09 o 
   6  10   4      508.28      524.74     27.61 o 
   8  10   4       19.03        0.00     34.32 o 
  10  10   4      367.34      337.06     51.27 o 
   1  11   4     5750.56     6054.34     32.91 o 
   3  11   4    14591.80    14665.84     81.54 o 
   5  11   4      581.94      585.65     27.13 o 
   7  11   4      544.02      476.62     34.35 o 
   9  11   4      370.52      307.90     48.31 o 
  11  11   4      160.79      118.96     58.64 o 
   0  12   4      553.56      527.52     19.47 o 
   2  12   4      752.10      736.18     21.28 o 
   4  12   4      802.68      805.35     23.54 o 
   6  12   4     1594.16     1494.13     37.90 o 
   8  12   4      575.39      549.84     47.76 o 
  10  12   4      126.54      113.37     50.28 o 
   1  13   4      931.06     1016.83     17.43 o 
   3  13   4     2427.84     2541.76     34.99 o 
   5  13   4      250.77      236.42     28.35 o 
   7  13   4      247.22      208.07     43.52 o 
   9  13   4        3.22        0.00     46.98 o 
  11  13   4      307.46      322.81     62.58 o 
   0  14   4     7184.68     7488.71     73.68 o 
   2  14   4     4679.06     4892.82     68.18 o 
   4  14   4      963.19      925.12     31.87 o 
   6  14   4      177.20      154.32     34.67 o 
   8  14   4      592.12      545.34     45.23 o 
  10  14   4      401.46      363.29     54.79 o 
   1  15   4     1698.60     1778.24     25.66 o 
   3  15   4       78.59       69.25     20.42 o 
   5  15   4       53.86       29.11     30.23 o 
   7  15   4       15.26        9.94     39.13 o 
   9  15   4      157.68      135.00     45.89 o 
  11  15   4      517.12      603.72     95.40 o 
   0  16   4     2658.20     2779.31     49.09 o 
   2  16   4     3189.38     3274.79     35.04 o 
   4  16   4      257.36      227.96     26.96 o 
   6  16   4      465.52      435.00     42.81 o 
   8  16   4     1685.20     1532.67     58.39 o 
  10  16   4      170.18      231.28     53.64 o 
   1  17   4      164.83      160.74     20.04 o 
   3  17   4      383.22      419.00     25.99 o 
   5  17   4      112.94       99.86     35.78 o 
   7  17   4      506.62      445.44     44.34 o 
   9  17   4      313.03      332.61     54.38 o 
   0  18   4      738.76      821.27     37.65 o 
   2  18   4      991.51     1001.11     31.36 o 
   4  18   4       59.32       49.40     28.37 o 
   6  18   4      271.90      221.40     39.45 o 
   8  18   4      581.11      565.66     49.88 o 
  10  18   4      621.85      702.06     62.92 o 
   1  19   4     2794.98     2919.40     44.00 o 
   3  19   4      393.74      366.32     31.00 o 
   5  19   4       11.41        0.39     32.06 o 
   7  19   4       76.34       79.61     42.69 o 
   9  19   4      160.69      134.67     50.83 o 
   0  20   4      121.77      105.66     42.66 o 
   2  20   4     1259.93     1261.64     39.33 o 
   4  20   4     1482.15     1485.72     47.90 o 
   6  20   4      211.54      257.10     38.80 o 
   8  20   4        0.67        0.00     47.75 o 
   1  21   4      436.79      386.27     35.17 o 
   3  21   4      801.78      743.55     40.77 o 
   5  21   4      553.26      523.92     43.47 o 
   7  21   4      151.73      114.81     47.18 o 
   9  21   4        6.70       16.06     51.50 o 
   0  22   4     2253.15     2387.68     81.62 o 
   2  22   4     1094.24     1071.16     39.79 o 
   4  22   4        4.39        0.00     39.00 o 
   6  22   4       15.08       14.46     49.38 o 
   8  22   4      460.59      477.89     56.18 o 
   1  23   4     4149.13     4422.10     72.74 o 
   3  23   4      393.15      383.06     40.32 o 
   5  23   4      263.94      198.10     47.50 o 
   7  23   4      250.56      262.26     55.55 o 
   0  24   4        5.12        7.72     55.66 o 
   2  24   4     1292.32     1237.28     63.75 o 
   4  24   4      328.21      288.93     50.95 o 
   6  24   4      290.33      275.98     54.88 o 
   8  24   4      108.35      117.14     59.71 o 
   1  25   4     2193.03     2327.21     75.50 o 
   3  25   4      483.02      471.55     58.27 o 
   5  25   4      293.32      324.67     61.66 o 
   7  25   4      595.94      564.41     66.67 o 
   0  26   4     2831.20     2908.55    156.31 o 
   2  26   4      206.28      235.96     60.06 o 
   4  26   4       28.30       25.74     56.72 o 
   6  26   4      169.76       95.40     64.11 o 
   1  27   4     1409.27     1464.06     80.83 o 
   3  27   4      278.15      228.76     70.97 o 
   5  27   4       10.59       20.55     68.57 o 
   7  27   4       44.91       25.01     69.80 o 
   0  28   4      471.50      491.90    106.62 o 
   2  28   4       85.90      107.22     62.58 o 
   4  28   4       97.79       95.22     77.75 o 
   6  28   4       80.42       95.63     84.47 o 
   1  29   4        1.62        0.00     70.30 o 
   3  29   4        2.86        0.00     75.82 o 
   5  29   4       31.11       17.78     98.48 o 
   0  30   4      561.71      600.43    122.36 o 
   2  30   4       32.95        6.03     95.51 o 
   4  30   4     1059.66     1213.31    113.47 o 
   1  31   4      206.84      148.57     75.46 o 
   3  31   4      444.25      653.74    107.18 o 
   0  32   4       25.59       15.72    113.73 o 
   2  32   4      343.58      255.30    102.22 o 
   1  33   4        6.77        0.00     78.77 o 
   2   0   5    14254.42    14220.79    155.29 o 
   4   0   5     1727.72     1934.97     37.65 o 
   6   0   5     1825.33     1697.27     44.07 o 
   8   0   5      436.32      422.84     40.86 o 
  10   0   5       75.04       68.52     51.54 o 
  12   0   5      158.37      156.28     61.55 o 
   1   1   5    10513.11    10360.77     55.91 o 
   3   1   5     6614.83     6723.85     34.60 o 
   5   1   5     9576.09    10064.68     49.04 o 
   7   1   5     2409.39     2519.38     38.53 o 
   9   1   5     2396.07     2440.35     46.15 o 
  11   1   5      325.10      364.86     42.29 o 
   0   2   5      938.20      825.25     22.50 o 
   2   2   5    13098.33    13404.02     46.59 o 
   4   2   5     3154.41     3442.78     31.08 o 
   6   2   5       43.94       28.63     19.70 o 
   8   2   5     2370.14     2410.96     42.47 o 
  10   2   5      126.78      141.54     35.09 o 
  12   2   5       28.87       37.98     46.93 o 
   1   3   5     5327.59     5197.09     32.85 o 
   3   3   5     4454.99     4540.16     30.84 o 
   5   3   5      332.20      372.83     19.64 o 
   7   3   5     2720.25     2791.61     40.29 o 
   9   3   5     1278.19     1237.18     39.39 o 
  11   3   5      346.83      400.91     44.24 o 
   0   4   5     3278.96     3247.19     33.89 o 
   2   4   5      799.13      769.85     17.28 o 
   4   4   5     1675.06     1809.27     25.39 o 
   6   4   5     1811.07     1978.99     29.98 o 
   8   4   5      286.65      355.91     32.04 o 
  10   4   5      188.54      180.53     38.22 o 
  12   4   5      220.48      241.24     53.36 o 
   1   5   5     5327.01     5101.66     26.14 o 
   3   5   5    14425.06    14679.82     68.20 o 
   5   5   5     1388.62     1435.31     26.01 o 
   7   5   5     1078.01      993.10     32.41 o 
   9   5   5       46.43       50.85     32.42 o 
  11   5   5       77.72       62.23     41.89 o 
   0   6   5     5689.16     5502.95     38.42 o 
   2   6   5    17212.74    17834.12     64.19 o 
   4   6   5     4492.59     4431.89     34.27 o 
   6   6   5      998.79      936.37     24.86 o 
   8   6   5     2086.31     2071.28     40.61 o 
  10   6   5       23.77        4.34     38.68 o 
  12   6   5      209.60      212.98     55.41 o 
   1   7   5      651.19      647.81     13.89 o 
   3   7   5     3720.81     3743.58     31.19 o 
   5   7   5      292.03      274.21     21.57 o 
   7   7   5     3139.60     3043.64     39.85 o 
   9   7   5       58.27       81.60     34.29 o 
  11   7   5      163.12      127.17     51.38 o 
   0   8   5      202.31      172.58     19.26 o 
   2   8   5    10362.28    10357.87     73.82 o 
   4   8   5      254.98      245.28     16.22 o 
   6   8   5      250.68      232.78     24.04 o 
   8   8   5      722.02      694.67     37.24 o 
  10   8   5      402.84      384.00     52.18 o 
   1   9   5     9010.48     9635.32     37.13 o 
   3   9   5      170.54      141.84     14.62 o 
   5   9   5      104.99       97.70     20.65 o 
   7   9   5      166.63      173.26     28.81 o 
   9   9   5      132.01      102.78     38.77 o 
  11   9   5      515.03      497.20     67.94 o 
   0  10   5     3526.37     3673.52     41.70 o 
   2  10   5     3199.48     3063.97     27.17 o 
   4  10   5     5349.84     5326.69     42.36 o 
   6  10   5     2967.89     2841.01     41.09 o 
   8  10   5      187.48      171.63     36.88 o 
  10  10   5      102.66      101.27     49.36 o 
   1  11   5     2017.67     2000.03     21.87 o 
   3  11   5     3003.46     2798.69     27.85 o 
   5  11   5      672.53      626.24     27.07 o 
   7  11   5      874.26      854.03     36.89 o 
   9  11   5      566.86      526.84     54.74 o 
  11  11   5      220.08      303.90     65.70 o 
   0  12   5     2934.99     3192.44     45.60 o 
   2  12   5      903.83      891.67     23.12 o 
   4  12   5      501.95      480.88     25.06 o 
   6  12   5     1029.11      967.80     37.27 o 
   8  12   5       96.58       71.36     46.11 o 
  10  12   5      110.48      113.93     55.05 o 
   1  13   5     1275.52     1396.49     18.20 o 
   3  13   5      610.31      577.53     24.08 o 
   5  13   5      844.49      793.41     34.71 o 
   7  13   5      283.56      230.90     38.97 o 
   9  13   5      299.07      316.62     53.08 o 
  11  13   5      351.26      351.58     68.63 o 
   0  14   5      876.06      877.80     24.61 o 
   2  14   5     5982.43     6303.24     44.26 o 
   4  14   5      643.07      610.39     30.34 o 
   6  14   5      156.09      165.15     34.56 o 
   8  14   5      103.69      117.48     43.63 o 
  10  14   5       95.99      177.64     53.95 o 
   1  15   5     1316.22     1327.83     23.28 o 
   3  15   5     7595.44     7495.33     52.89 o 
   5  15   5     1035.99     1043.77     40.52 o 
   7  15   5      530.64      470.31     47.18 o 
   9  15   5      346.53      382.79     53.11 o 
  11  15   5      252.21      397.08    103.60 o 
   0  16   5      356.51      332.93     32.37 o 
   2  16   5     3503.90     3332.98     36.26 o 
   4  16   5      457.69      421.85     29.04 o 
   6  16   5     1282.12     1309.59     49.51 o 
   8  16   5      135.60      105.34     43.62 o 
  10  16   5      155.26      164.53     54.21 o 
   1  17   5     3363.56     3346.17     39.24 o 
   3  17   5      180.00      167.69     24.10 o 
   5  17   5     1247.66     1140.80     41.79 o 
   7  17   5      281.62      261.19     44.15 o 
   9  17   5      433.20      390.57     53.95 o 
   0  18   5      963.84      968.19     39.85 o 
   2  18   5      243.54      215.22     27.13 o 
   4  18   5       16.69       31.37     28.82 o 
   6  18   5      586.84      571.78     42.52 o 
   8  18   5        4.92       17.33     44.77 o 
  10  18   5       51.23       81.61     56.24 o 
   1  19   5     6023.65     6108.47     58.91 o 
   3  19   5     3679.49     3648.37     51.59 o 
   5  19   5       78.45       61.54     35.32 o 
   7  19   5       35.53       27.33     42.24 o 
   9  19   5       11.29        8.08     54.77 o 
   0  20   5     2169.25     2427.96     79.24 o 
   2  20   5      248.82      212.79     32.39 o 
   4  20   5      147.23      177.37     36.95 o 
   6  20   5      540.73      536.06     44.99 o 
   8  20   5      528.97      467.67     51.14 o 
   1  21   5     4244.30     4349.47     60.91 o 
   3  21   5     1391.42     1388.88     46.11 o 
   5  21   5     1123.90     1027.80     48.52 o 
   7  21   5     1079.01     1054.22     56.47 o 
   9  21   5       71.07       88.29     60.46 o 
   0  22   5      259.04      286.99     57.47 o 
   2  22   5       34.47       36.21     32.50 o 
   4  22   5      794.51      772.57     46.54 o 
   6  22   5      227.40      216.98     45.98 o 
   8  22   5      189.52      237.52     57.95 o 
   1  23   5     2511.22     2467.34     60.68 o 
   3  23   5      181.20      154.61     38.86 o 
   5  23   5      109.06       75.27     42.87 o 
   7  23   5      423.93      410.27     57.80 o 
   0  24   5      237.84      274.33     61.10 o 
   2  24   5      422.81      334.11     48.24 o 
   4  24   5      223.85      245.53     47.11 o 
   6  24   5      645.13      728.04     64.11 o 
   8  24   5       94.13       58.28     58.43 o 
   1  25   5       43.40       31.97     46.26 o 
   3  25   5      787.89      793.57     73.06 o 
   5  25   5      130.52      134.75     55.42 o 
   7  25   5       17.81       28.27     59.01 o 
   0  26   5      910.11      864.18     91.12 o 
   2  26   5       12.97       31.38     54.83 o 
   4  26   5      202.03      226.53     65.31 o 
   6  26   5        3.02        0.00     63.31 o 
   1  27   5      129.22      109.75     58.99 o 
   3  27   5      132.48      125.21     66.02 o 
   5  27   5       13.78       26.59     71.22 o 
   7  27   5       14.88       39.18     71.66 o 
   0  28   5      166.96      128.23     98.46 o 
   2  28   5       60.56       19.77     74.26 o 
   4  28   5       82.56       95.67     74.36 o 
   6  28   5      125.98      155.83     75.13 o 
   1  29   5       21.17       33.39     71.59 o 
   3  29   5       34.56        0.00     74.84 o 
   5  29   5        6.24       55.53     95.68 o 
   0  30   5       14.45       40.39    112.00 o 
   2  30   5      544.11      502.01     98.58 o 
   4  30   5       87.25       84.73     82.72 o 
   1  31   5      231.88      185.04     80.90 o 
   3  31   5      122.24      137.79     84.77 o 
   0  32   5      447.11      383.57    119.93 o 
   2  32   5       60.65       41.40     96.64 o 
   0   0   6      548.52      592.77     31.98 o 
   2   0   6      595.83      527.07     26.16 o 
   4   0   6     1323.72     1456.82     29.72 o 
   6   0   6      301.23      235.66     31.69 o 
   8   0   6        3.39        0.00     36.68 o 
  10   0   6       20.65       22.34     49.56 o 
  12   0   6      345.85      368.69     66.79 o 
   1   1   6     1543.46     1535.37     22.55 o 
   3   1   6      756.92      768.83     20.22 o 
   5   1   6     4566.15     4953.08     37.71 o 
   7   1   6     1985.95     1995.91     36.18 o 
   9   1   6      224.49      221.49     31.32 o 
  11   1   6       60.52       53.92     39.35 o 
   0   2   6     1201.30     1216.39     26.52 o 
   2   2   6     1204.31     1191.96     21.26 o 
   4   2   6     1560.02     1665.16     24.74 o 
   6   2   6     4197.06     4233.62     41.90 o 
   8   2   6      320.58      347.07     30.95 o 
  10   2   6        4.90        0.00     34.77 o 
  12   2   6      229.49      269.03     46.76 o 
   1   3   6     5367.55     5318.93     30.11 o 
   3   3   6    28330.82    29871.09    110.12 o 
   5   3   6     3525.58     3421.73     34.05 o 
   7   3   6      108.44      101.89     25.42 o 
   9   3   6      210.50      165.12     31.22 o 
  11   3   6       69.58       81.29     42.31 o 
   0   4   6      172.53      191.13     19.30 o 
   2   4   6      652.62      641.90     17.20 o 
   4   4   6     3306.76     3370.22     32.04 o 
   6   4   6      154.95      147.55     21.90 o 
   8   4   6      294.83      277.44     31.06 o 
  10   4   6      298.85      317.52     37.51 o 
  12   4   6      246.31      278.46     55.31 o 
   1   5   6     3056.04     3142.50     23.16 o 
   3   5   6     5635.24     5977.12     36.36 o 
   5   5   6       20.64       24.03     20.87 o 
   7   5   6     1021.57      953.81     33.27 o 
   9   5   6       37.14       29.03     30.29 o 
  11   5   6       67.90       42.32     41.47 o 
   0   6   6     3451.74     3291.12     34.02 o 
   2   6   6     1594.76     1685.60     19.54 o 
   4   6   6     1951.88     1859.47     26.45 o 
   6   6   6      585.24      605.47     26.93 o 
   8   6   6      246.13      202.04     30.48 o 
  10   6   6       23.64       22.51     37.70 o 
  12   6   6        0.09       16.60     55.62 o 
   1   7   6    16520.01    16700.92     60.57 o 
   3   7   6     3233.03     3092.57     25.12 o 
   5   7   6      706.01      732.73     25.79 o 
   7   7   6     2550.93     2507.70     42.28 o 
   9   7   6      618.09      562.36     40.89 o 
  11   7   6      568.50      520.19     60.34 o 
   0   8   6    18086.04    18663.78    178.79 o 
   2   8   6     1369.71     1428.15     20.12 o 
   4   8   6     5692.27     5620.16     41.55 o 
   6   8   6     1307.57     1378.08     32.22 o 
   8   8   6     4803.45     4516.57     58.20 o 
  10   8   6       96.94      121.66     43.51 o 
   1   9   6     6965.93     7262.17     33.84 o 
   3   9   6     3620.42     3700.78     29.26 o 
   5   9   6     4657.11     4544.03     42.16 o 
   7   9   6       83.23       71.80     27.51 o 
   9   9   6      251.67      203.11     39.92 o 
  11   9   6      421.53      389.25     64.01 o 
   0  10   6        0.00       23.82     23.90 o 
   2  10   6     2260.18     2327.70     23.04 o 
   4  10   6     2690.29     2619.74     31.43 o 
   6  10   6     3505.31     3546.82     45.19 o 
   8  10   6      263.47      277.68     39.75 o 
  10  10   6      202.08      179.15     54.02 o 
   1  11   6     4214.49     4065.91     27.31 o 
   3  11   6     4179.96     4291.41     30.14 o 
   5  11   6      413.06      394.74     27.94 o 
   7  11   6      624.84      569.01     34.76 o 
   9  11   6      482.35      424.50     53.04 o 
  11  11   6        2.36       19.79     64.67 o 
   0  12   6     5933.62     6368.41     51.17 o 
   2  12   6     5110.96     5109.03     38.64 o 
   4  12   6     5923.83     6065.94     54.47 o 
   6  12   6     2639.45     2483.97     46.41 o 
   8  12   6      176.74      157.73     44.22 o 
  10  12   6       59.68       35.38     54.58 o 
   1  13   6      599.17      548.67     14.92 o 
   3  13   6     1170.06     1264.81     28.00 o 
   5  13   6     4539.41     4566.91     53.77 o 
   7  13   6     1042.90      943.89     45.21 o 
   9  13   6      113.22       95.41     49.87 o 
  11  13   6       21.06       14.63     56.34 o 
   0  14   6     2522.55     2616.02     39.26 o 
   2  14   6     2935.29     3107.01     35.43 o 
   4  14   6      454.18      446.57     28.92 o 
   6  14   6      179.29      119.12     36.82 o 
   8  14   6      391.14      381.07     53.83 o 
  10  14   6      304.13      413.15     57.13 o 
   1  15   6      756.71      773.47     22.56 o 
   3  15   6     1123.38     1063.44     28.69 o 
   5  15   6     1099.02     1115.20     41.69 o 
   7  15   6       95.32       94.56     40.31 o 
   9  15   6      269.52      238.46     55.40 o 
   0  16   6        0.21        0.56     30.80 o 
   2  16   6      815.66      805.79     26.08 o 
   4  16   6      128.49      116.74     29.90 o 
   6  16   6      475.46      484.97     39.11 o 
   8  16   6      308.17      328.50     48.21 o 
  10  16   6      688.36      640.80     62.50 o 
   1  17   6       84.63       78.68     24.37 o 
   3  17   6      205.19      213.58     26.39 o 
   5  17   6      200.89      202.11     33.80 o 
   7  17   6      572.79      580.38     47.11 o 
   9  17   6      246.50      268.71     53.42 o 
   0  18   6      765.05      790.97     45.37 o 
   2  18   6      318.69      277.48     28.13 o 
   4  18   6      377.98      341.84     32.41 o 
   6  18   6      999.03     1049.72     47.87 o 
   8  18   6     1165.62     1224.85     58.16 o 
  10  18   6      208.07      288.32     60.11 o 
   1  19   6     1220.96     1169.04     35.95 o 
   3  19   6     2125.84     2123.12     47.40 o 
   5  19   6     1379.41     1405.18     49.62 o 
   7  19   6      127.27      109.04     48.35 o 
   9  19   6      854.36     1026.83     66.72 o 
   0  20   6      139.98      170.64     41.09 o 
   2  20   6      529.11      588.82     36.40 o 
   4  20   6      539.63      480.65     38.58 o 
   6  20   6      175.37      121.27     40.23 o 
   8  20   6      349.97      319.92     54.89 o 
   1  21   6     1130.56     1036.88     42.36 o 
   3  21   6      101.15       73.06     35.27 o 
   5  21   6      265.58      265.94     41.85 o 
   7  21   6      291.35      285.87     49.58 o 
   9  21   6      512.19      580.87     66.63 o 
   0  22   6      108.59      108.14     60.24 o 
   2  22   6     2015.33     2196.61     52.33 o 
   4  22   6       15.97        4.06     40.31 o 
   6  22   6      189.29      187.81     45.59 o 
   8  22   6      758.02      765.99     58.71 o 
   1  23   6      912.60      995.40     49.79 o 
   3  23   6      738.58      732.57     46.89 o 
   5  23   6      121.36      117.93     45.55 o 
   7  23   6      607.68      625.87     62.69 o 
   0  24   6     1365.16     1409.75     78.58 o 
   2  24   6      387.91      349.66     48.62 o 
   4  24   6       62.07       61.69     43.12 o 
   6  24   6        2.18        0.00     54.94 o 
   8  24   6      154.50      178.75     58.38 o 
   1  25   6      425.86      421.50     46.78 o 
   3  25   6      116.20       92.49     53.69 o 
   5  25   6       80.54       82.49     48.46 o 
   7  25   6      435.50      399.84     66.25 o 
   0  26   6      633.16      563.54     70.35 o 
   2  26   6      122.27      155.75     62.53 o 
   4  26   6      274.94      322.04     69.55 o 
   6  26   6      344.21      429.12     64.08 o 
   1  27   6      163.99      178.51     54.28 o 
   3  27   6        0.89       29.11     65.19 o 
   5  27   6      152.97      167.53     71.34 o 
   0  28   6        1.30        0.00     99.14 o 
   2  28   6      331.13      339.50     74.22 o 
   4  28   6      133.13      151.71     69.50 o 
   6  28   6       26.90       77.09     88.36 o 
   1  29   6       61.60       35.66     70.01 o 
   3  29   6       98.82      135.24     79.04 o 
   5  29   6      316.84      389.83    100.88 o 
   0  30   6       62.84       42.10    112.09 o 
   2  30   6       62.42       93.03     81.27 o 
   4  30   6      563.47      742.94     96.48 o 
   1  31   6      227.97      213.18    100.86 o 
   3  31   6       21.38       32.84     77.30 o 
   0  32   6       29.00        0.00    115.19 o 
   2  32   6      108.57       94.96     97.92 o 
   2   0   7      416.89      411.90     27.86 o 
   4   0   7    23082.30    24949.67    105.44 o 
   6   0   7      179.02      152.25     31.99 o 
   8   0   7        1.16        0.00     38.47 o 
  10   0   7        5.13       13.46     46.85 o 
  12   0   7       70.96       92.26     63.21 o 
   1   1   7     3725.05     3592.94     29.57 o 
   3   1   7     3976.74     4273.18     33.73 o 
   5   1   7      424.29      378.29     21.77 o 
   7   1   7      183.53      159.16     26.40 o 
   9   1   7        2.21        0.00     30.91 o 
  11   1   7       42.63       62.73     40.67 o 
   0   2   7      569.80      490.91     24.42 o 
   2   2   7     2634.78     2677.99     28.57 o 
   4   2   7     2907.54     3275.59     32.16 o 
   6   2   7      148.63      124.22     22.97 o 
   8   2   7      682.15      635.11     32.44 o 
  10   2   7       15.10        0.00     34.46 o 
  12   2   7      562.73      538.70     50.79 o 
   1   3   7    14657.09    14789.51     52.97 o 
   3   3   7     5314.97     5451.64     37.13 o 
   5   3   7      618.06      573.52     23.80 o 
   7   3   7     2147.88     2023.45     38.67 o 
   9   3   7      118.40       71.21     30.90 o 
  11   3   7      158.76      151.00     42.13 o 
   0   4   7      610.42      631.72     24.46 o 
   2   4   7    10407.27    10863.47     47.26 o 
   4   4   7     2417.37     2483.09     29.24 o 
   6   4   7      425.01      423.70     25.71 o 
   8   4   7      848.35      859.01     34.02 o 
  10   4   7       27.63       16.54     34.48 o 
  12   4   7       96.39      131.98     50.37 o 
   1   5   7     4542.67     4547.94     29.74 o 
   3   5   7     4682.22     5318.05     35.27 o 
   5   5   7      640.15      608.31     23.83 o 
   7   5   7     1875.64     1887.00     40.02 o 
   9   5   7      160.09      148.03     31.77 o 
  11   5   7      180.67      160.18     42.77 o 
   0   6   7    10547.11    10663.98     55.21 o 
   2   6   7      270.71      269.13     16.10 o 
   4   6   7     4944.87     5020.38     38.94 o 
   6   6   7      284.48      281.97     24.94 o 
   8   6   7      638.65      647.60     35.07 o 
  10   6   7      248.65      252.53     40.37 o 
   1   7   7     7768.18     8189.96     39.27 o 
   3   7   7      370.98      361.70     17.23 o 
   5   7   7        9.51        7.71     21.01 o 
   7   7   7      236.96      266.60     29.72 o 
   9   7   7      577.93      504.66     40.69 o 
  11   7   7      275.29      229.12     59.47 o 
   0   8   7      914.11     1028.39     27.07 o 
   2   8   7     2282.14     2442.17     22.21 o 
   4   8   7      150.47      158.39     21.72 o 
   6   8   7      348.33      355.60     26.52 o 
   8   8   7     1022.59     1007.86     41.07 o 
  10   8   7       25.98       37.19     47.56 o 
   1   9   7     2854.90     3156.22     26.62 o 
   3   9   7      319.58      291.97     17.01 o 
   5   9   7       40.42       34.61     21.89 o 
   7   9   7      200.23      211.72     33.10 o 
   9   9   7       32.23       52.00     39.17 o 
  11   9   7       48.99       43.57     57.53 o 
   0  10   7    11926.84    13658.83     94.21 o 
   2  10   7    11166.35    11178.72     48.40 o 
   4  10   7     1749.56     1766.63     28.03 o 
   6  10   7     1839.66     1843.11     42.22 o 
   8  10   7      919.53      888.29     44.33 o 
  10  10   7      515.93      542.39     63.95 o 
   1  11   7      684.59      741.97     18.36 o 
   3  11   7     5336.85     5274.52     36.62 o 
   5  11   7     6419.40     6374.43     60.17 o 
   7  11   7      929.02      923.56     39.35 o 
   9  11   7      274.87      220.70     47.79 o 
  11  11   7      294.93      327.32     69.94 o 
   0  12   7     1517.82     1753.41     33.67 o 
   2  12   7      781.33      778.09     22.53 o 
   4  12   7     2036.18     2012.09     38.73 o 
   6  12   7     6426.65     6496.33     65.92 o 
   8  12   7      968.77      916.08     54.12 o 
  10  12   7       95.34      124.50     54.40 o 
   1  13   7      102.61      106.75     15.00 o 
   3  13   7     1448.46     1404.22     29.85 o 
   5  13   7      182.15      163.04     30.27 o 
   7  13   7     2871.60     2902.27     56.34 o 
   9  13   7       26.53       16.07     53.02 o 
  11  13   7      601.16      520.91    106.96 o 
   0  14   7        4.13        0.00     22.82 o 
   2  14   7     1409.01     1432.75     28.74 o 
   4  14   7     9201.57     9412.81     66.49 o 
   6  14   7     2546.51     2592.79     52.54 o 
   8  14   7      134.57      121.94     52.25 o 
  10  14   7       47.68       33.68     55.29 o 
   1  15   7     2094.56     2128.53     33.10 o 
   3  15   7      597.59      579.90     27.89 o 
   5  15   7     2634.22     2643.47     49.81 o 
   7  15   7       16.63        0.00     38.32 o 
   9  15   7      210.37      221.32     55.08 o 
   0  16   7     2516.36     2517.77     51.67 o 
   2  16   7     1368.71     1328.65     31.05 o 
   4  16   7      723.07      657.69     33.64 o 
   6  16   7     1509.22     1534.55     48.40 o 
   8  16   7      580.97      559.28     58.35 o 
  10  16   7        8.20        0.00     54.66 o 
   1  17   7       53.00       74.87     23.20 o 
   3  17   7     3518.63     3469.53     48.88 o 
   5  17   7      958.99      914.78     42.04 o 
   7  17   7      208.96      215.77     47.05 o 
   9  17   7      391.51      343.36     55.24 o 
   0  18   7      142.75      177.18     39.45 o 
   2  18   7      812.49      762.44     31.12 o 
   4  18   7      178.46      175.88     33.26 o 
   6  18   7       41.20        0.00     45.59 o 
   8  18   7       80.05       64.73     48.31 o 
  10  18   7      115.44      138.93     80.62 o 
   1  19   7     1198.30     1142.76     36.35 o 
   3  19   7     4712.49     4608.32     59.35 o 
   5  19   7      274.35      273.68     40.79 o 
   7  19   7     1903.25     1919.33     65.51 o 
   9  19   7      245.93      362.86     62.29 o 
   0  20   7       37.45       34.39     40.93 o 
   2  20   7     1643.64     1769.03     43.84 o 
   4  20   7      520.41      516.21     39.62 o 
   6  20   7      227.26      230.00     44.02 o 
   8  20   7     1050.53     1029.82     61.71 o 
   1  21   7     2056.08     2027.98     47.19 o 
   3  21   7      307.54      324.60     39.16 o 
   5  21   7      252.36      238.22     41.46 o 
   7  21   7      368.58      366.30     51.38 o 
   9  21   7       34.15       28.67     65.96 o 
   0  22   7      651.97      679.40     58.35 o 
   2  22   7      690.28      630.53     41.17 o 
   4  22   7       68.31       67.84     41.99 o 
   6  22   7      100.90       88.30     42.47 o 
   8  22   7      116.83      150.15     52.98 o 
   1  23   7      183.59      202.45     39.51 o 
   3  23   7       63.57       50.00     42.87 o 
   5  23   7       63.39       68.40     44.49 o 
   7  23   7      751.97      876.61     59.23 o 
   0  24   7     1310.08     1219.20     78.62 o 
   2  24   7      572.57      477.56     53.70 o 
   4  24   7       73.98       47.74     43.61 o 
   6  24   7       44.88        0.00     51.06 o 
   8  24   7      208.68      226.34     66.10 o 
   1  25   7       97.44       91.42     44.29 o 
   3  25   7       78.65       56.44     56.28 o 
   5  25   7       60.27       60.42     52.05 o 
   7  25   7       64.86      111.75     62.32 o 
   0  26   7       14.10       11.18     63.64 o 
   2  26   7       86.78      112.69     54.42 o 
   4  26   7      160.74      187.32     70.02 o 
   6  26   7      468.47      527.15     63.80 o 
   1  27   7        1.41       10.77     49.53 o 
   3  27   7        9.31       18.84     67.82 o 
   5  27   7        8.81        0.00     71.39 o 
   0  28   7       47.23       93.86    103.34 o 
   2  28   7       36.81       40.80     67.71 o 
   4  28   7      166.65      233.72     70.82 o 
   6  28   7      398.92      495.14     93.78 o 
   1  29   7       86.96       43.35     77.75 o 
   3  29   7       51.88       76.23     82.21 o 
   5  29   7      115.30       98.77     87.86 o 
   0  30   7      243.48      206.13    111.03 o 
   2  30   7      149.86      156.83     84.55 o 
   4  30   7      339.75      419.11     88.21 o 
   1  31   7      298.15      391.52     98.15 o 
   3  31   7      264.84      322.44     89.17 o 
   0  32   7       91.04       44.59    119.97 o 
   0   0   8    15738.30    16206.64    111.51 o 
   2   0   8     4993.43     5593.09     57.79 o 
   4   0   8     3507.51     3662.63     45.76 o 
   6   0   8       62.63       59.74     33.37 o 
   8   0   8      604.62      583.84     43.37 o 
  10   0   8      179.45      172.21     49.59 o 
   1   1   8     1206.80     1241.33     22.74 o 
   3   1   8      658.04      630.28     23.22 o 
   5   1   8      337.91      379.44     24.76 o 
   7   1   8      175.04      216.23     26.40 o 
   9   1   8      264.26      238.51     32.74 o 
  11   1   8       61.14       44.74     37.43 o 
   0   2   8     2445.95     2283.72     35.91 o 
   2   2   8     4181.41     4357.80     36.05 o 
   4   2   8     4347.91     4374.61     37.28 o 
   6   2   8      452.52      461.36     27.71 o 
   8   2   8      412.68      389.67     31.21 o 
  10   2   8       47.77       57.87     34.52 o 
   1   3   8     5967.25     6021.27     38.59 o 
   3   3   8     4180.21     4490.12     36.77 o 
   5   3   8       50.74       53.06     20.44 o 
   7   3   8      696.33      730.92     31.50 o 
   9   3   8      720.22      685.90     36.17 o 
  11   3   8       60.16       93.09     40.69 o 
   0   4   8     2768.34     2697.45     37.85 o 
   2   4   8    11732.42    11948.91     53.65 o 
   4   4   8     1168.40     1260.22     25.73 o 
   6   4   8      932.73      885.87     31.19 o 
   8   4   8      244.98      224.82     31.09 o 
  10   4   8      623.54      632.98     41.38 o 
   1   5   8     7739.64     8036.55     45.16 o 
   3   5   8     3172.88     3295.89     30.52 o 
   5   5   8     1603.60     1594.30     30.66 o 
   7   5   8       18.52       47.87     29.42 o 
   9   5   8      127.58      115.63     33.77 o 
  11   5   8      720.73      776.24     52.30 o 
   0   6   8     2653.33     2594.89     40.46 o 
   2   6   8      122.09       75.66     16.65 o 
   4   6   8      783.11      883.87     23.95 o 
   6   6   8      663.68      647.77     29.94 o 
   8   6   8      252.68      254.12     33.41 o 
  10   6   8      295.42      242.18     40.75 o 
   1   7   8     4395.68     4537.33     30.56 o 
   3   7   8     2956.60     2842.66     28.48 o 
   5   7   8      199.91      194.27     22.68 o 
   7   7   8     3322.31     3397.73     47.41 o 
   9   7   8       54.26       30.89     37.07 o 
  11   7   8      329.62      291.21     53.65 o 
   0   8   8    23630.70    24112.23    269.43 o 
   2   8   8     1394.52     1457.73     20.54 o 
   4   8   8     2191.16     2142.45     32.45 o 
   6   8   8      635.21      620.18     28.84 o 
   8   8   8      623.44      570.09     39.83 o 
  10   8   8      382.52      373.45     48.57 o 
   1   9   8     1211.35     1277.27     21.94 o 
   3   9   8     1354.07     1262.48     24.55 o 
   5   9   8     1133.05     1088.21     28.92 o 
   7   9   8      204.74      176.39     35.71 o 
   9   9   8      805.86      776.35     48.72 o 
  11   9   8       90.49       91.97     61.59 o 
   0  10   8     1040.82     1073.21     28.51 o 
   2  10   8      735.52      700.75     17.64 o 
   4  10   8     2530.51     2470.54     35.01 o 
   6  10   8      100.82      101.54     31.48 o 
   8  10   8      153.03      125.16     37.78 o 
  10  10   8       67.55       56.48     54.06 o 
   1  11   8     4533.86     4839.36     33.16 o 
   3  11   8      866.11      850.67     24.13 o 
   5  11   8     6625.38     6824.31     63.61 o 
   7  11   8      217.85      209.70     37.27 o 
   9  11   8      226.70      245.44     48.23 o 
  11  11   8      112.53       96.37     57.64 o 
   0  12   8      248.07      197.16     26.67 o 
   2  12   8      506.08      482.32     22.19 o 
   4  12   8     4343.74     4189.62     50.01 o 
   6  12   8     8544.16     8541.24     74.82 o 
   8  12   8      894.07      895.53     48.09 o 
  10  12   8      145.04      177.16     61.83 o 
   1  13   8     1689.60     1659.08     29.01 o 
   3  13   8       83.96       87.95     24.57 o 
   5  13   8      903.28      840.77     36.97 o 
   7  13   8      617.62      549.50     40.76 o 
   9  13   8      102.50      105.06     54.17 o 
   0  14   8       77.50      121.13     24.69 o 
   2  14   8      590.13      647.56     27.26 o 
   4  14   8     7659.61     7602.09     62.54 o 
   6  14   8      867.39      743.91     40.63 o 
   8  14   8      464.62      452.75     52.31 o 
  10  14   8       56.82       33.73     57.63 o 
   1  15   8      270.95      239.52     23.69 o 
   3  15   8     3169.34     3067.36     45.11 o 
   5  15   8     6038.66     6171.03     68.48 o 
   7  15   8     2061.59     2041.90     56.04 o 
   9  15   8       47.56       27.91     54.27 o 
   0  16   8      399.76      312.59     41.05 o 
   2  16   8      943.99      903.98     29.51 o 
   4  16   8     6261.67     6178.52     66.27 o 
   6  16   8     2151.22     2321.13     53.22 o 
   8  16   8      327.81      382.20     56.46 o 
  10  16   8       86.95       54.70     58.12 o 
   1  17   8      628.69      622.32     28.90 o 
   3  17   8     5269.74     5476.62     57.73 o 
   5  17   8     1326.62     1329.59     44.43 o 
   7  17   8     1105.84     1109.28     61.14 o 
   9  17   8       60.59      109.96     54.77 o 
   0  18   8      540.12      475.60     45.08 o 
   2  18   8     1368.12     1346.60     35.34 o 
   4  18   8     1527.26     1510.38     43.60 o 
   6  18   8       51.74       19.05     41.98 o 
   8  18   8      468.59      440.20     62.07 o 
   1  19   8       92.82       83.44     29.98 o 
   3  19   8     1002.85     1047.18     40.10 o 
   5  19   8     3201.67     3309.11     61.78 o 
   7  19   8      102.48       91.89     47.46 o 
   9  19   8      126.43      118.95     59.31 o 
   0  20   8      844.83      845.71     52.91 o 
   2  20   8      275.32      264.52     33.24 o 
   4  20   8      359.51      389.14     38.92 o 
   6  20   8      729.60      738.39     50.06 o 
   8  20   8      473.61      476.25     62.11 o 
   1  21   8      124.17      115.62     33.67 o 
   3  21   8     1288.53     1359.43     49.20 o 
   5  21   8       25.61        7.23     41.67 o 
   7  21   8      578.20      558.25     54.90 o 
   9  21   8       55.64      123.32     75.32 o 
   0  22   8      382.96      420.37     55.93 o 
   2  22   8     1120.84     1100.77     49.93 o 
   4  22   8      263.52      305.09     45.37 o 
   6  22   8      709.08      598.47     49.01 o 
   8  22   8      865.28     1079.83     63.34 o 
   1  23   8      356.14      363.62     42.16 o 
   3  23   8       14.29        0.00     40.76 o 
   5  23   8      185.28      186.11     46.69 o 
   7  23   8      334.34      401.48     55.25 o 
   0  24   8      570.20      527.98     70.27 o 
   2  24   8      438.56      463.80     49.20 o 
   4  24   8      197.59      161.82     47.45 o 
   6  24   8      147.34      206.75     49.62 o 
   1  25   8      315.42      334.53     47.75 o 
   3  25   8       39.81       38.16     50.72 o 
   5  25   8      140.74      108.06     47.54 o 
   7  25   8       26.74       17.57     60.97 o 
   0  26   8        1.02        5.41     64.76 o 
   2  26   8      486.32      526.45     63.28 o 
   4  26   8      220.70      201.68     61.17 o 
   6  26   8       65.30       66.86     60.02 o 
   1  27   8       28.80       20.11     50.35 o 
   3  27   8      267.94      230.14     68.91 o 
   5  27   8      436.42      340.07     82.06 o 
   0  28   8       33.49       57.49     68.40 o 
   2  28   8      235.85      265.96     71.13 o 
   4  28   8        5.98       17.05     74.66 o 
   1  29   8      221.00      211.62     81.99 o 
   3  29   8       83.64       89.89     74.19 o 
   5  29   8      164.26      174.88     78.52 o 
   0  30   8      148.44       57.10    111.38 o 
   2  30   8      142.08      197.01     80.93 o 
   4  30   8      276.56      289.81     95.28 o 
   1  31   8      161.61      158.06    102.22 o 
   2   0   9     5857.19     5918.59     61.91 o 
   4   0   9      183.46      211.87     28.78 o 
   6   0   9      238.34      187.55     36.99 o 
   8   0   9        5.74        4.46     43.45 o 
  10   0   9      154.90      116.23     50.06 o 
   1   1   9      185.86      173.15     18.49 o 
   3   1   9       72.30      108.85     21.91 o 
   5   1   9       56.09       65.42     23.41 o 
   7   1   9      727.34      726.79     31.68 o 
   9   1   9      145.13      198.31     33.63 o 
  11   1   9       14.54        4.15     37.93 o 
   0   2   9      365.05      288.77     26.29 o 
   2   2   9     3885.71     4021.72     37.90 o 
   4   2   9      470.08      495.57     22.28 o 
   6   2   9      298.03      307.04     27.22 o 
   8   2   9       84.17       71.36     30.64 o 
  10   2   9        1.68        9.44     35.44 o 
   1   3   9     4772.32     5000.80     36.43 o 
   3   3   9     1437.47     1484.51     27.71 o 
   5   3   9       75.98       74.81     21.34 o 
   7   3   9       94.40       76.49     28.15 o 
   9   3   9      812.92      808.94     38.37 o 
  11   3   9      168.91      197.29     41.99 o 
   0   4   9       23.89       32.49     23.32 o 
   2   4   9     3069.19     3376.53     33.86 o 
   4   4   9     1333.97     1348.11     29.16 o 
   6   4   9      335.52      344.84     28.80 o 
   8   4   9      691.29      724.12     35.91 o 
  10   4   9      380.77      361.67     40.87 o 
   1   5   9    13953.11    14866.84     60.11 o 
   3   5   9        2.82        0.65     18.17 o 
   5   5   9      328.37      324.46     24.44 o 
   7   5   9      507.18      510.66     33.05 o 
   9   5   9      576.38      585.83     40.93 o 
  11   5   9      172.63      222.25     53.28 o 
   0   6   9     1694.82     1674.52     33.82 o 
   2   6   9     4553.72     4868.79     36.08 o 
   4   6   9      806.99      744.23     23.18 o 
   6   6   9      112.95      165.23     27.69 o 
   8   6   9       13.66       12.24     33.35 o 
  10   6   9      189.73      218.18     44.54 o 
   1   7   9      453.21      496.19     17.95 o 
   3   7   9     1500.34     1699.94     27.03 o 
   5   7   9      156.44      130.68     23.68 o 
   7   7   9     2754.16     2751.08     49.39 o 
   9   7   9       72.19       87.92     39.56 o 
  11   7   9      133.28      200.96     56.08 o 
   0   8   9     1931.95     2080.60     32.54 o 
   2   8   9      411.69      435.94     18.06 o 
   4   8   9      169.49      141.87     21.55 o 
   6   8   9      240.63      221.14     27.37 o 
   8   8   9       57.48       68.76     34.91 o 
  10   8   9      272.27      250.71     44.16 o 
   1   9   9      745.44      758.48     20.36 o 
   3   9   9     2156.85     2229.54     30.84 o 
   5   9   9      101.07       76.40     23.90 o 
   7   9   9      558.68      559.19     38.75 o 
   9   9   9      255.07      258.99     41.00 o 
  11   9   9      193.34      232.98     61.28 o 
   0  10   9      544.76      514.14     28.60 o 
   2  10   9       91.87       86.63     18.76 o 
   4  10   9      655.38      590.62     27.73 o 
   6  10   9     4027.72     4071.74     56.36 o 
   8  10   9       86.34       92.22     35.21 o 
  10  10   9      557.61      586.57     58.96 o 
   1  11   9      450.40      439.85     19.81 o 
   3  11   9      319.08      277.20     23.08 o 
   5  11   9      166.50      130.54     30.31 o 
   7  11   9      613.20      577.04     41.85 o 
   9  11   9        9.37        0.86     43.57 o 
  11  11   9       20.22       43.45     87.92 o 
   0  12   9       62.81       40.92     22.65 o 
   2  12   9      229.03      183.50     21.36 o 
   4  12   9      168.90      120.11     27.14 o 
   6  12   9      300.57      268.09     34.93 o 
   8  12   9      111.19      107.66     41.48 o 
  10  12   9      245.65      247.66     58.92 o 
   1  13   9      209.79      159.91     21.43 o 
   3  13   9     3406.99     3549.09     44.81 o 
   5  13   9     1839.32     1837.97     43.71 o 
   7  13   9     1031.52     1012.30     47.84 o 
   9  13   9      207.03      215.23     56.28 o 
   0  14   9       26.09       16.38     25.26 o 
   2  14   9      302.56      307.52     26.23 o 
   4  14   9     4275.19     4331.91     51.94 o 
   6  14   9     2910.13     2919.20     56.01 o 
   8  14   9      513.82      508.26     46.89 o 
  10  14   9       27.95       84.68     58.40 o 
   1  15   9      106.13       72.56     21.75 o 
   3  15   9     2731.32     2649.07     44.57 o 
   5  15   9     2783.90     2759.62     50.61 o 
   7  15   9      272.43      260.29     38.69 o 
   9  15   9       88.89       69.12     53.27 o 
   0  16   9        9.69        4.65     40.54 o 
   2  16   9      417.72      391.11     27.53 o 
   4  16   9      929.43      916.20     38.03 o 
   6  16   9     2992.43     3094.61     62.20 o 
   8  16   9      420.47      411.71     52.19 o 
  10  16   9       59.00       30.07     67.72 o 
   1  17   9        2.90        6.96     26.56 o 
   3  17   9      822.46      775.89     35.62 o 
   5  17   9     8740.92     8788.93     82.91 o 
   7  17   9      692.42      714.76     53.63 o 
   9  17   9       93.16      141.49     64.75 o 
   0  18   9      138.35      129.35     43.41 o 
   2  18   9      356.76      361.90     30.28 o 
   4  18   9     3309.75     3292.20     55.87 o 
   6  18   9      817.99      889.59     47.11 o 
   8  18   9      328.32      332.06     60.78 o 
   1  19   9      106.58       74.99     30.65 o 
   3  19   9     2771.41     2933.05     53.03 o 
   5  19   9      348.90      340.49     42.69 o 
   7  19   9      876.80      847.29     57.09 o 
   9  19   9      329.04      324.05     62.91 o 
   0  20   9       26.62       19.48     43.56 o 
   2  20   9      294.86      291.76     38.44 o 
   4  20   9      871.90      749.96     46.62 o 
   6  20   9       20.11       10.61     43.75 o 
   8  20   9     1882.59     2045.08     79.40 o 
   1  21   9      590.25      491.27     37.50 o 
   3  21   9     1434.15     1368.63     51.14 o 
   5  21   9      313.72      267.62     44.55 o 
   7  21   9      238.80      285.56     50.66 o 
   0  22   9       44.55       42.94     51.69 o 
   2  22   9        3.44        0.00     40.56 o 
   4  22   9      478.15      483.43     45.48 o 
   6  22   9      615.41      539.17     49.82 o 
   8  22   9      587.66      594.78     65.42 o 
   1  23   9       55.63       45.17     40.30 o 
   3  23   9      136.70      152.60     43.43 o 
   5  23   9      235.48      193.47     47.26 o 
   7  23   9      398.77      496.78     59.19 o 
   0  24   9        9.68        3.91     58.49 o 
   2  24   9      123.57      135.28     46.55 o 
   4  24   9       52.38       41.60     48.86 o 
   6  24   9      443.23      522.20     55.51 o 
   1  25   9      432.67      397.28     49.89 o 
   3  25   9      176.95      160.19     53.64 o 
   5  25   9       80.90       56.30     51.45 o 
   7  25   9      295.85      335.59     64.93 o 
   0  26   9        4.37       28.61     64.81 o 
   2  26   9      454.67      486.73     62.78 o 
   4  26   9       74.10      126.82     55.22 o 
   6  26   9      344.34      383.46     73.11 o 
   1  27   9      120.58      114.17     51.84 o 
   3  27   9      110.80      148.31     59.84 o 
   5  27   9       31.14       16.56     73.69 o 
   0  28   9       38.28       42.74     65.19 o 
   2  28   9      168.36      163.12     60.71 o 
   4  28   9      220.37      270.06     78.73 o 
   1  29   9        1.39        5.66     66.46 o 
   3  29   9      124.95       89.03     70.85 o 
   0  30   9       15.67       69.79    108.60 o 
   2  30   9       82.93       86.72     77.45 o 
   1  31   9      136.87      158.85     97.69 o 
   0   0  10     2512.95     2303.60     58.45 o 
   2   0  10    15327.60    16311.61    100.15 o 
   4   0  10       38.66       29.82     29.26 o 
   6   0  10       89.72       81.52     36.40 o 
   8   0  10      751.92      803.92     54.80 o 
  10   0  10        7.10        0.00     51.12 o 
   1   1  10     3878.28     3962.62     34.97 o 
   3   1  10     1918.32     1855.48     31.94 o 
   5   1  10      594.34      535.48     28.79 o 
   7   1  10      434.74      445.85     35.39 o 
   9   1  10      191.38      202.36     37.08 o 
  11   1  10      420.53      481.61     45.87 o 
   0   2  10        3.40        5.03     25.08 o 
   2   2  10      399.11      410.14     22.37 o 
   4   2  10     1568.52     1571.09     30.79 o 
   6   2  10      319.12      265.02     28.01 o 
   8   2  10        8.19       16.32     30.95 o 
  10   2  10      446.33      520.21     41.15 o 
   1   3  10      481.71      484.06     20.74 o 
   3   3  10     2502.81     2947.77     35.87 o 
   5   3  10     1219.26     1207.85     32.44 o 
   7   3  10      498.85      470.62     33.59 o 
   9   3  10      349.41      346.71     36.98 o 
  11   3  10       77.36       53.57     44.81 o 
   0   4  10     9555.48     9908.31     70.77 o 
   2   4  10      396.78      474.52     21.56 o 
   4   4  10     2576.86     2535.83     34.93 o 
   6   4  10      237.62      240.25     30.25 o 
   8   4  10      497.61      493.96     35.20 o 
  10   4  10      232.00      228.38     42.64 o 
   1   5  10      211.60      162.07     17.91 o 
   3   5  10      555.01      574.83     24.32 o 
   5   5  10      100.91       79.07     24.07 o 
   7   5  10      602.13      582.53     34.64 o 
   9   5  10      888.01      852.13     42.76 o 
  11   5  10      364.14      419.65     52.14 o 
   0   6  10      928.41      871.56     30.46 o 
   2   6  10     1372.88     1334.28     25.42 o 
   4   6  10      968.76      919.52     28.71 o 
   6   6  10      991.06      978.62     34.14 o 
   8   6  10      443.03      406.28     37.17 o 
  10   6  10      674.29      701.33     50.22 o 
   1   7  10      381.86      402.62     18.49 o 
   3   7  10      200.31      196.25     19.97 o 
   5   7  10     1253.14     1239.71     32.95 o 
   7   7  10      125.73      119.59     33.70 o 
   9   7  10      443.63      442.93     43.30 o 
  11   7  10       79.82       91.46     56.97 o 
   0   8  10      348.74      446.51     24.66 o 
   2   8  10     3957.64     3971.45     35.29 o 
   4   8  10      229.67      210.52     23.29 o 
   6   8  10      389.75      412.46     34.86 o 
   8   8  10       67.14       72.53     36.87 o 
  10   8  10       89.54       75.89     44.97 o 
   1   9  10     1806.73     1910.06     28.15 o 
   3   9  10      548.57      518.22     24.09 o 
   5   9  10     2906.70     2913.97     45.60 o 
   7   9  10      829.86      883.25     42.97 o 
   9   9  10      281.67      275.70     42.63 o 
  11   9  10      415.71      396.63     82.36 o 
   0  10  10       48.43       62.76     27.36 o 
   2  10  10      500.84      471.28     21.38 o 
   4  10  10      248.88      235.86     28.57 o 
   6  10  10     2726.47     2863.43     49.50 o 
   8  10  10       48.43       30.54     38.94 o 
  10  10  10      125.11      153.99     51.02 o 
   1  11  10      874.77      958.52     23.28 o 
   3  11  10      203.07      169.18     25.68 o 
   5  11  10      893.97      848.30     36.23 o 
   7  11  10     1441.05     1332.91     46.13 o 
   9  11  10      165.72      135.97     46.98 o 
   0  12  10     2523.76     2650.75     45.11 o 
   2  12  10       24.76       28.36     21.59 o 
   4  12  10      758.06      740.70     31.71 o 
   6  12  10      101.32      100.79     31.86 o 
   8  12  10      315.27      323.93     42.54 o 
  10  12  10       76.30       53.26     60.68 o 
   1  13  10      550.16      544.13     25.58 o 
   3  13  10     3397.81     3270.42     45.75 o 
   5  13  10     7799.51     7907.22     70.11 o 
   7  13  10     1157.13     1197.28     49.49 o 
   9  13  10       75.40       80.10     45.28 o 
   0  14  10      816.02      810.59     36.56 o 
   2  14  10      372.84      346.45     26.81 o 
   4  14  10     4106.81     4090.27     53.01 o 
   6  14  10     2893.48     2892.55     53.51 o 
   8  14  10       52.14       55.77     40.51 o 
  10  14  10       29.39       24.42     57.46 o 
   1  15  10      177.88      165.80     25.81 o 
   3  15  10      843.14      861.11     34.16 o 
   5  15  10      151.03      120.95     33.53 o 
   7  15  10      927.02      896.17     52.74 o 
   9  15  10       46.22       56.27     51.62 o 
   0  16  10      374.52      357.52     44.79 o 
   2  16  10      110.03       89.18     25.26 o 
   4  16  10     5372.30     5558.03     63.99 o 
   6  16  10      154.76      126.63     39.77 o 
   8  16  10      614.35      532.83     58.88 o 
   1  17  10      334.75      353.40     33.86 o 
   3  17  10      782.33      774.25     36.56 o 
   5  17  10     1881.31     1918.52     51.46 o 
   7  17  10     1830.43     1792.71     57.85 o 
   9  17  10      390.37      351.22     66.83 o 
   0  18  10       24.24       28.59     46.10 o 
   2  18  10      937.71     1025.65     40.81 o 
   4  18  10     3207.77     3322.08     57.39 o 
   6  18  10     1036.29     1038.37     47.23 o 
   8  18  10      383.72      389.62     65.60 o 
   1  19  10      276.41      289.42     34.37 o 
   3  19  10     1088.53     1133.01     43.36 o 
   5  19  10     1287.16     1250.80     46.99 o 
   7  19  10      730.45      725.86     55.34 o 
   9  19  10       16.46       33.68     64.61 o 
   0  20  10       14.54       39.91     44.97 o 
   2  20  10      994.75     1119.37     47.74 o 
   4  20  10      680.69      628.37     41.36 o 
   6  20  10      843.78      814.06     55.65 o 
   8  20  10      322.45      418.25     63.53 o 
   1  21  10      143.75      155.19     36.42 o 
   3  21  10     1452.13     1467.66     52.36 o 
   5  21  10     1995.52     1901.48     60.90 o 
   7  21  10      245.25      194.76     49.34 o 
   0  22  10      128.83      101.37     54.49 o 
   2  22  10        5.03        0.00     37.70 o 
   4  22  10      702.52      759.12     53.17 o 
   6  22  10      182.53      193.92     51.31 o 
   8  22  10      339.49      443.97     66.97 o 
   1  23  10       87.00       90.06     42.36 o 
   3  23  10      602.40      658.91     52.33 o 
   5  23  10      158.56      138.00     49.86 o 
   7  23  10       92.72       78.81     55.85 o 
   0  24  10        1.61        9.84     69.38 o 
   2  24  10      699.06      681.63     50.60 o 
   4  24  10      290.19      315.06     51.00 o 
   6  24  10      764.01      783.67     60.84 o 
   1  25  10      205.45      215.77     53.44 o 
   3  25  10      579.11      627.19     54.79 o 
   5  25  10      131.42      111.90     54.35 o 
   0  26  10       97.38      147.23     68.35 o 
   2  26  10      161.26      179.84     53.74 o 
   4  26  10      342.66      371.15     55.49 o 
   6  26  10      145.81      149.28     57.92 o 
   1  27  10      150.16      186.72     54.47 o 
   3  27  10       42.72       45.55     62.52 o 
   5  27  10      511.23      592.80     62.73 o 
   0  28  10       83.43      108.75     73.58 o 
   2  28  10       83.60       87.73     61.91 o 
   4  28  10      204.06      148.02     81.15 o 
   1  29  10       11.43       20.05     61.01 o 
   3  29  10        6.85       12.35     78.95 o 
   0  30  10      667.62      753.43    212.14 o 
   2  30  10      260.93      193.42     74.87 o 
   2   0  11     1349.48     1500.45     42.89 o 
   4   0  11      171.97      173.23     36.46 o 
   6   0  11     1130.83     1029.21     49.48 o 
   8   0  11       32.92        2.62     47.97 o 
  10   0  11       40.37        0.00     56.21 o 
   1   1  11      481.05      502.38     21.69 o 
   3   1  11     4632.02     5064.23     48.05 o 
   5   1  11       18.18       31.30     25.74 o 
   7   1  11      183.57      126.50     30.43 o 
   9   1  11      272.75      255.99     38.29 o 
  11   1  11      319.73      313.46     48.53 o 
   0   2  11      744.87      771.08     32.42 o 
   2   2  11      258.59      239.89     21.84 o 
   4   2  11      644.49      564.48     26.10 o 
   6   2  11       86.84       77.27     29.77 o 
   8   2  11      108.85       43.95     33.13 o 
  10   2  11      222.19      246.84     42.27 o 
   1   3  11     7585.34     7767.74     48.02 o 
   3   3  11      298.68      325.13     25.52 o 
   5   3  11      180.75      177.57     25.68 o 
   7   3  11      562.78      554.25     35.19 o 
   9   3  11      134.71      131.29     36.46 o 
  11   3  11      226.39      300.48     51.48 o 
   0   4  11       54.74       32.60     24.73 o 
   2   4  11       34.47       40.68     21.21 o 
   4   4  11     1125.66     1156.81     29.63 o 
   6   4  11     1147.39     1052.61     37.44 o 
   8   4  11      361.17      352.37     35.05 o 
  10   4  11       68.30       75.68     46.91 o 
   1   5  11     1310.19     1295.22     25.76 o 
   3   5  11      411.13      377.94     23.92 o 
   5   5  11      101.38       80.83     27.01 o 
   7   5  11       59.06       74.77     31.67 o 
   9   5  11        4.53       12.60     40.30 o 
  11   5  11      202.73      225.50     49.11 o 
   0   6  11      287.26      297.51     28.80 o 
   2   6  11      221.02      286.82     22.26 o 
   4   6  11     1448.88     1431.59     32.43 o 
   6   6  11      337.22      298.84     31.64 o 
   8   6  11     1788.51     1967.85     54.06 o 
  10   6  11       41.93       39.00     45.20 o 
   1   7  11     1094.66     1187.29     25.43 o 
   3   7  11     2125.59     2165.64     33.43 o 
   5   7  11     2945.40     2896.49     45.37 o 
   7   7  11     1582.05     1577.52     47.69 o 
   9   7  11       14.09       39.81     40.93 o 
  11   7  11      159.38      130.95     64.02 o 
   0   8  11     5798.96     5972.05     58.94 o 
   2   8  11      925.78      889.18     25.48 o 
   4   8  11      672.76      669.83     29.65 o 
   6   8  11     4194.23     4052.11     60.82 o 
   8   8  11       15.63       37.86     38.96 o 
  10   8  11      665.57      710.28     49.97 o 
   1   9  11     3894.51     3956.17     39.32 o 
   3   9  11      763.03      783.08     27.74 o 
   5   9  11      163.21      136.60     31.29 o 
   7   9  11      199.40      212.94     38.16 o 
   9   9  11       29.17       20.53     41.70 o 
   0  10  11      174.60      165.60     29.40 o 
   2  10  11      223.17      219.57     22.55 o 
   4  10  11      300.29      301.05     33.40 o 
   6  10  11     1934.31     1932.54     47.47 o 
   8  10  11      138.95      130.47     40.28 o 
  10  10  11      139.62      141.06     50.84 o 
   1  11  11     3269.40     3273.24     36.57 o 
   3  11  11      501.12      512.31     30.26 o 
   5  11  11     5506.34     5731.63     61.95 o 
   7  11  11      617.42      623.51     41.62 o 
   9  11  11      295.19      257.31     45.83 o 
   0  12  11       29.59       21.49     28.31 o 
   2  12  11       12.31        0.36     22.27 o 
   4  12  11     5295.78     5199.89     58.05 o 
   6  12  11     2302.52     2247.96     48.25 o 
   8  12  11      301.39      299.91     42.68 o 
  10  12  11       99.97      132.47     54.84 o 
   1  13  11     1057.06     1078.59     28.62 o 
   3  13  11      877.15      837.60     35.69 o 
   5  13  11     1816.89     1758.77     45.06 o 
   7  13  11      336.90      319.93     38.28 o 
   9  13  11      338.28      378.86     49.31 o 
   0  14  11      598.75      660.92     44.70 o 
   2  14  11       40.84       63.04     28.51 o 
   4  14  11     1966.08     1866.94     43.37 o 
   6  14  11     1144.54     1120.85     43.53 o 
   8  14  11      131.33      119.37     42.24 o 
  10  14  11       59.33       42.35     87.21 o 
   1  15  11       82.20       84.86     28.21 o 
   3  15  11      421.66      435.33     32.81 o 
   5  15  11      944.01      982.83     40.44 o 
   7  15  11       11.87       17.11     44.26 o 
   9  15  11       13.99       38.19     55.97 o 
   0  16  11       65.73       91.96     43.27 o 
   2  16  11       87.31       51.85     27.59 o 
   4  16  11     3183.97     3230.75     52.20 o 
   6  16  11      518.92      539.46     41.60 o 
   8  16  11       89.15       83.18     47.29 o 
   1  17  11      174.90      189.17     32.96 o 
   3  17  11     2239.17     2260.11     44.51 o 
   5  17  11     1069.50     1064.27     44.07 o 
   7  17  11      724.98      695.57     47.73 o 
   9  17  11      236.92      344.34     64.72 o 
   0  18  11        4.66        0.00     47.00 o 
   2  18  11     1439.75     1301.65     46.22 o 
   4  18  11      231.82      231.60     34.35 o 
   6  18  11      491.47      471.43     42.42 o 
   8  18  11      497.26      584.43     65.26 o 
   1  19  11      614.67      512.58     36.57 o 
   3  19  11      402.92      353.90     38.99 o 
   5  19  11     1472.74     1433.74     50.51 o 
   7  19  11       61.72       71.22     50.16 o 
   0  20  11      290.50      200.13     49.80 o 
   2  20  11      676.17      708.60     44.43 o 
   4  20  11      898.85      792.95     47.04 o 
   6  20  11      564.24      541.08     52.83 o 
   8  20  11       79.93      104.27     58.00 o 
   1  21  11      503.36      461.35     40.41 o 
   3  21  11      155.69      123.07     43.46 o 
   5  21  11      133.98      118.96     44.16 o 
   7  21  11      537.68      557.85     56.24 o 
   0  22  11        8.39       11.13     51.88 o 
   2  22  11      658.16      696.98     47.68 o 
   4  22  11      721.78      682.99     54.38 o 
   6  22  11      291.33      207.41     52.61 o 
   1  23  11      426.71      382.07     44.36 o 
   3  23  11      880.17      795.59     54.39 o 
   5  23  11     1427.33     1470.95     66.80 o 
   7  23  11      121.86      161.40     58.12 o 
   0  24  11      152.22      131.45     58.37 o 
   2  24  11      253.81      355.75     48.82 o 
   4  24  11      191.79      176.37     53.62 o 
   6  24  11      332.28      329.65     57.20 o 
   1  25  11       40.76       31.42     47.30 o 
   3  25  11     1481.32     1503.39     63.20 o 
   5  25  11      495.23      533.57     60.74 o 
   0  26  11       45.65       24.46     72.63 o 
   2  26  11      179.13      153.76     56.97 o 
   4  26  11       22.25        0.00     51.79 o 
   1  27  11      233.16      274.13     58.66 o 
   3  27  11      151.93      160.42     65.83 o 
   5  27  11        6.00        0.00     56.60 o 
   0  28  11      710.85      904.11    102.61 o 
   2  28  11      506.84      613.30     74.62 o 
   4  28  11       57.74       31.11     67.85 o 
   1  29  11      375.22      451.80     70.63 o 
   3  29  11       39.47       54.79     67.92 o 
   0  30  11        1.26       26.34     93.09 o 
   0   0  12     1852.02     1932.43     61.34 o 
   2   0  12      735.79      820.04     37.44 o 
   4   0  12     3053.12     3251.31     62.83 o 
   6   0  12     1313.49     1092.86     54.16 o 
   8   0  12      203.34      203.00     51.64 o 
  10   0  12       37.32       71.97     55.97 o 
   1   1  12       49.26       39.94     20.86 o 
   3   1  12     4056.59     4116.53     45.55 o 
   5   1  12      779.16      700.47     32.75 o 
   7   1  12      242.35      183.48     35.95 o 
   9   1  12      134.43      101.70     36.86 o 
  11   1  12       50.57       52.86     47.98 o 
   0   2  12      186.58      131.78     29.02 o 
   2   2  12      265.46      301.76     23.85 o 
   4   2  12      300.50      336.62     26.91 o 
   6   2  12      166.37      171.92     32.84 o 
   8   2  12      200.74      148.96     37.34 o 
  10   2  12        9.49        0.00     43.07 o 
   1   3  12       19.57       31.23     21.71 o 
   3   3  12     2674.23     2685.48     39.49 o 
   5   3  12      573.82      602.53     33.16 o 
   7   3  12      491.27      485.68     37.80 o 
   9   3  12      197.96      177.16     39.44 o 
  11   3  12      213.88      285.17     56.12 o 
   0   4  12       50.75       23.82     29.46 o 
   2   4  12      467.52      520.90     25.42 o 
   4   4  12      599.72      599.68     27.29 o 
   6   4  12      612.33      617.75     37.32 o 
   8   4  12     1799.33     1807.45     49.17 o 
  10   4  12      103.94       78.74     48.82 o 
   1   5  12     1114.23     1139.42     26.42 o 
   3   5  12     1994.09     1939.74     34.31 o 
   5   5  12     1565.94     1519.67     39.46 o 
   7   5  12      203.70      192.08     34.87 o 
   9   5  12      262.20      310.92     49.41 o 
  11   5  12       71.15      124.22     69.11 o 
   0   6  12      111.14       65.52     27.58 o 
   2   6  12      170.90      148.27     22.59 o 
   4   6  12     1328.08     1188.96     33.76 o 
   6   6  12     2205.90     2241.56     48.16 o 
   8   6  12       12.50        0.00     40.41 o 
  10   6  12       49.53       22.04     47.81 o 
   1   7  12      797.63      678.71     22.94 o 
   3   7  12     2177.28     2038.85     36.42 o 
   5   7  12     1212.26     1337.89     37.26 o 
   7   7  12      216.97      246.50     42.10 o 
   9   7  12       21.37       11.16     42.75 o 
   0   8  12       25.37       37.88     31.85 o 
   2   8  12      709.22      681.94     29.64 o 
   4   8  12     2739.28     2710.00     43.73 o 
   6   8  12     2361.77     2292.74     54.76 o 
   8   8  12       81.83       69.61     40.80 o 
  10   8  12      109.22      147.04     46.73 o 
   1   9  12     1817.23     1962.34     33.88 o 
   3   9  12     2633.48     2567.05     38.47 o 
   5   9  12       60.40       61.35     36.21 o 
   7   9  12     1002.93      972.50     45.65 o 
   9   9  12       78.96       55.28     40.48 o 
   0  10  12     1501.98     1417.86     41.07 o 
   2  10  12      367.82      358.90     27.20 o 
   4  10  12     2545.71     2468.90     45.40 o 
   6  10  12      258.26      223.26     37.19 o 
   8  10  12        1.73        0.00     41.77 o 
  10  10  12      405.19      480.55     57.79 o 
   1  11  12     2888.14     2883.26     40.34 o 
   3  11  12     1673.37     1740.30     40.42 o 
   5  11  12     9988.02    10009.86     83.05 o 
   7  11  12      284.43      263.02     40.87 o 
   9  11  12      259.41      327.67     45.95 o 
   0  12  12      105.45       49.96     39.29 o 
   2  12  12      690.33      658.62     31.86 o 
   4  12  12      672.03      597.26     37.07 o 
   6  12  12      164.79      168.48     35.42 o 
   8  12  12      423.04      425.46     47.67 o 
  10  12  12      131.24      141.75     56.04 o 
   1  13  12      142.39      101.85     24.76 o 
   3  13  12      933.77      895.14     37.05 o 
   5  13  12      325.42      299.96     34.60 o 
   7  13  12      154.97      159.76     38.75 o 
   9  13  12       28.73       62.92     48.46 o 
   0  14  12     1044.62     1055.99     50.34 o 
   2  14  12     1157.18     1232.47     38.28 o 
   4  14  12     1098.34     1068.98     39.26 o 
   6  14  12      279.65      221.78     36.44 o 
   8  14  12       77.93       93.44     46.01 o 
   1  15  12      430.18      406.72     34.04 o 
   3  15  12      112.67       84.95     30.91 o 
   5  15  12      606.82      659.06     38.00 o 
   7  15  12      446.23      415.21     47.13 o 
   9  15  12      408.57      404.40     59.35 o 
   0  16  12     1097.27      996.30     58.39 o 
   2  16  12     1488.89     1588.63     42.20 o 
   4  16  12     1774.22     1813.53     44.44 o 
   6  16  12      702.57      725.91     43.95 o 
   8  16  12      411.83      441.41     50.44 o 
   1  17  12      159.86      131.54     33.04 o 
   3  17  12      977.52      936.07     38.29 o 
   5  17  12     1147.53     1099.50     44.41 o 
   7  17  12      511.37      510.92     45.19 o 
   9  17  12      241.81      193.95     70.53 o 
   0  18  12      199.80      155.15     48.51 o 
   2  18  12     1516.90     1488.71     51.02 o 
   4  18  12      232.53      235.84     35.24 o 
   6  18  12      256.10      259.67     39.61 o 
   8  18  12      259.62      268.39     55.15 o 
   1  19  12      185.04      135.46     34.76 o 
   3  19  12      555.95      514.75     47.93 o 
   5  19  12      112.95      112.91     36.50 o 
   7  19  12      261.65      213.10     49.18 o 
   0  20  12      450.96      406.47     54.94 o 
   2  20  12     1180.74     1193.13     50.67 o 
   4  20  12      743.72      770.67     48.91 o 
   6  20  12      151.70       88.59     40.69 o 
   8  20  12      422.21      384.49     60.87 o 
   1  21  12      163.88      173.62     39.54 o 
   3  21  12     1678.76     1736.97     59.13 o 
   5  21  12      394.22      314.78     46.67 o 
   7  21  12       29.71       36.69     53.40 o 
   0  22  12      112.98      175.59     53.59 o 
   2  22  12      712.21      726.13     49.13 o 
   4  22  12      256.58      271.13     50.08 o 
   6  22  12       11.19        6.93     48.58 o 
   1  23  12      267.56      250.64     45.67 o 
   3  23  12      452.03      399.65     50.60 o 
   5  23  12      105.22       86.15     53.50 o 
   7  23  12      716.23      719.24     63.38 o 
   0  24  12        5.26        0.00     58.52 o 
   2  24  12       38.09        1.83     45.44 o 
   4  24  12      159.69      177.48     51.29 o 
   6  24  12       10.94       23.18     57.42 o 
   1  25  12      390.69      459.99     56.15 o 
   3  25  12       40.63       64.87     50.96 o 
   5  25  12       70.80       63.82     55.44 o 
   0  26  12      122.19      190.48     90.06 o 
   2  26  12      132.75      130.28     52.54 o 
   4  26  12      195.29      157.25     58.18 o 
   1  27  12      509.18      494.34     63.69 o 
   3  27  12        8.77        4.77     66.40 o 
   0  28  12      114.70      145.03     93.26 o 
   2  28  12      575.22      623.98     74.72 o 
   1  29  12      101.19      127.16     59.92 o 
   2   0  13      695.79      624.89     35.27 o 
   4   0  13       46.24       50.07     37.71 o 
   6   0  13      585.80      472.57     49.27 o 
   8   0  13        3.27       25.81     59.88 o 
  10   0  13      255.75      285.81     63.99 o 
   1   1  13     1362.08     1307.40     28.59 o 
   3   1  13     1879.82     1883.74     37.45 o 
   5   1  13      992.13      946.34     35.56 o 
   7   1  13       84.67       92.84     36.55 o 
   9   1  13      103.78      116.83     39.04 o 
   0   2  13      674.16      651.99     35.80 o 
   2   2  13     1488.75     1492.71     30.95 o 
   4   2  13      498.65      542.95     30.42 o 
   6   2  13      798.17      748.13     38.74 o 
   8   2  13      334.48      292.66     38.86 o 
  10   2  13      107.92      139.40     49.74 o 
   1   3  13      516.93      494.62     24.20 o 
   3   3  13     4394.60     4504.08     47.76 o 
   5   3  13     1056.67     1080.02     38.73 o 
   7   3  13     1846.28     1766.46     46.61 o 
   9   3  13       59.50        6.92     44.51 o 
   0   4  13      709.24      760.36     35.86 o 
   2   4  13       51.89       42.13     22.02 o 
   4   4  13      140.93      154.74     28.14 o 
   6   4  13     1128.12     1233.66     40.56 o 
   8   4  13     1962.10     1995.68     53.43 o 
  10   4  13       29.20       38.64     52.29 o 
   1   5  13     1342.63     1344.23     28.83 o 
   3   5  13     4004.08     3976.12     44.97 o 
   5   5  13      518.65      477.70     34.98 o 
   7   5  13      416.39      288.98     38.45 o 
   9   5  13      162.24      150.03     48.32 o 
   0   6  13      120.54      117.82     30.16 o 
   2   6  13      762.21      787.92     29.63 o 
   4   6  13     1491.13     1576.92     38.31 o 
   6   6  13     1058.08      958.41     41.35 o 
   8   6  13      274.93      245.86     42.61 o 
  10   6  13      190.31      245.06     54.44 o 
   1   7  13      794.01      814.05     27.41 o 
   3   7  13     3762.59     3673.36     46.94 o 
   5   7  13     2731.03     2711.81     49.65 o 
   7   7  13     1103.75     1088.98     50.83 o 
   9   7  13      268.91      275.71     45.45 o 
   0   8  13       83.83       50.55     33.85 o 
   2   8  13     1775.84     1731.33     37.63 o 
   4   8  13     1483.96     1480.51     39.24 o 
   6   8  13     1706.20     1844.05     56.09 o 
   8   8  13      115.96      157.21     43.76 o 
  10   8  13       76.42      132.40     52.82 o 
   1   9  13      170.74      162.29     24.53 o 
   3   9  13      935.17      889.25     34.22 o 
   5   9  13     3519.35     3641.24     59.05 o 
   7   9  13      398.56      367.32     44.31 o 
   9   9  13       82.22       76.94     48.48 o 
   0  10  13      562.64      555.52     39.11 o 
   2  10  13     1749.04     1838.49     42.53 o 
   4  10  13      765.09      772.92     39.11 o 
   6  10  13      699.35      635.72     43.53 o 
   8  10  13      459.54      476.08     47.33 o 
  10  10  13       48.42       24.07     48.94 o 
   1  11  13     2685.05     2776.66     43.52 o 
   3  11  13      348.25      341.45     32.82 o 
   5  11  13     1297.41     1307.27     45.28 o 
   7  11  13      638.48      619.66     48.20 o 
   9  11  13      229.75      296.01     51.20 o 
   0  12  13     1763.59     1851.76     58.61 o 
   2  12  13      463.96      493.07     32.00 o 
   4  12  13     3602.85     3681.19     56.87 o 
   6  12  13      677.47      666.75     44.90 o 
   8  12  13       95.20       91.40     42.76 o 
   1  13  13     1212.76     1153.22     38.04 o 
   3  13  13      885.19      940.29     40.00 o 
   5  13  13      583.07      518.64     36.91 o 
   7  13  13      252.84      274.52     45.33 o 
   9  13  13      629.57      725.98     59.16 o 
   0  14  13      692.70      786.30     51.53 o 
   2  14  13      272.17      304.61     32.74 o 
   4  14  13      545.86      544.79     36.50 o 
   6  14  13      617.15      657.14     42.87 o 
   8  14  13      117.36      146.16     47.17 o 
   1  15  13      499.42      437.71     35.64 o 
   3  15  13      321.92      293.40     35.29 o 
   5  15  13      101.57       89.25     34.58 o 
   7  15  13      460.58      538.81     45.09 o 
   9  15  13      667.84      758.46     62.92 o 
   0  16  13     1336.80     1241.57     62.43 o 
   2  16  13      973.69      975.93     40.42 o 
   4  16  13      208.10      208.63     34.77 o 
   6  16  13      175.48      136.98     37.17 o 
   8  16  13       77.88       60.60     48.26 o 
   1  17  13       91.23       77.63     34.61 o 
   3  17  13      980.72      873.21     40.60 o 
   5  17  13      108.42       99.86     37.56 o 
   7  17  13      474.06      505.21     48.56 o 
   0  18  13      445.67      443.15     53.99 o 
   2  18  13      267.60      228.88     39.54 o 
   4  18  13      103.03       68.31     35.18 o 
   6  18  13      294.99      259.27     40.77 o 
   8  18  13      292.77      317.44     54.69 o 
   1  19  13      455.35      377.90     41.73 o 
   3  19  13      200.27      144.75     44.02 o 
   5  19  13       57.54       37.15     39.33 o 
   7  19  13      159.19      186.35     48.19 o 
   0  20  13      194.37      137.69     50.20 o 
   2  20  13      451.16      415.76     42.80 o 
   4  20  13      389.87      409.44     49.94 o 
   6  20  13       64.55       59.12     42.37 o 
   1  21  13      561.70      463.06     44.60 o 
   3  21  13      875.40      842.61     50.85 o 
   5  21  13       89.04       35.81     48.28 o 
   7  21  13       15.07       20.84     56.08 o 
   0  22  13      712.03      605.56     61.89 o 
   2  22  13      656.39      651.88     49.86 o 
   4  22  13      196.75      153.23     49.52 o 
   6  22  13       75.99       81.80     54.17 o 
   1  23  13      358.83      371.96     48.63 o 
   3  23  13      335.83      415.32     52.09 o 
   5  23  13       29.58       42.29     55.12 o 
   0  24  13     1091.78     1273.46     91.33 o 
   2  24  13      105.23      163.51     50.70 o 
   4  24  13      276.17      328.66     55.14 o 
   6  24  13      110.32       76.55     62.12 o 
   1  25  13       91.28       94.27     52.01 o 
   3  25  13      124.00      132.43     51.88 o 
   5  25  13      257.67      140.95     57.52 o 
   0  26  13       13.93        4.38     90.44 o 
   2  26  13      199.15      256.58     58.10 o 
   4  26  13      174.71      188.20     59.55 o 
   1  27  13      132.79      125.21     60.48 o 
   3  27  13      679.51      761.16     75.26 o 
   0  28  13       30.75       47.51     97.51 o 
   2  28  13      316.40      417.79     66.98 o 
   0   0  14       13.12       15.26     46.37 o 
   2   0  14        0.90       17.63     31.63 o 
   4   0  14      411.35      415.53     44.61 o 
   6   0  14       40.62       38.23     48.53 o 
   8   0  14        6.78        9.18     55.62 o 
  10   0  14      898.15      951.41     78.33 o 
   1   1  14      550.44      653.61     26.92 o 
   3   1  14      195.70      182.07     26.94 o 
   5   1  14      633.83      672.23     35.30 o 
   7   1  14      394.40      303.35     38.57 o 
   9   1  14      269.08      219.00     43.51 o 
   0   2  14       32.46       15.94     31.74 o 
   2   2  14     1377.47     1358.60     31.57 o 
   4   2  14      197.18      159.39     28.83 o 
   6   2  14     2022.41     1892.16     47.20 o 
   8   2  14     1713.92     1695.10     57.28 o 
  10   2  14      217.03      240.92     53.10 o 
   1   3  14     1814.20     1676.19     32.62 o 
   3   3  14     2023.93     2048.15     38.70 o 
   5   3  14      484.19      502.26     35.74 o 
   7   3  14      216.46      119.45     35.85 o 
   9   3  14      440.77      490.84     52.27 o 
   0   4  14      306.94      273.57     33.29 o 
   2   4  14     2480.23     2369.98     37.02 o 
   4   4  14     2073.54     1990.14     41.63 o 
   6   4  14      794.24      812.94     40.36 o 
   8   4  14      423.16      447.48     49.94 o 
  10   4  14      137.43      111.33     54.10 o 
   1   5  14     1652.33     1600.25     32.18 o 
   3   5  14      425.22      456.95     31.91 o 
   5   5  14     3816.49     3833.91     59.48 o 
   7   5  14      132.27      119.80     43.63 o 
   9   5  14      329.28      400.58     53.15 o 
   0   6  14      967.41     1021.63     40.37 o 
   2   6  14      783.69      722.13     29.44 o 
   4   6  14     2451.42     2430.13     44.95 o 
   6   6  14     2205.76     2221.30     53.81 o 
   8   6  14      263.03      284.14     45.53 o 
  10   6  14       58.66       75.38     54.90 o 
   1   7  14      436.54      449.07     28.43 o 
   3   7  14     4592.71     4656.31     55.46 o 
   5   7  14      145.50      155.75     35.01 o 
   7   7  14      368.33      347.81     44.51 o 
   9   7  14       35.74       47.63     49.36 o 
   0   8  14      704.61      698.96     43.18 o 
   2   8  14       55.68       56.33     28.06 o 
   4   8  14     3466.50     3360.46     51.31 o 
   6   8  14      887.49      833.06     49.16 o 
   8   8  14       29.10       30.36     44.43 o 
  10   8  14       67.59       65.70     55.03 o 
   1   9  14       61.73       82.20     27.75 o 
   3   9  14     2141.08     2139.13     44.53 o 
   5   9  14      593.49      531.58     41.89 o 
   7   9  14        6.79       16.36     41.72 o 
   9   9  14       14.43        0.00     47.21 o 
   0  10  14      292.57      267.05     38.50 o 
   2  10  14     1170.21     1241.81     39.78 o 
   4  10  14     1608.24     1591.74     44.78 o 
   6  10  14      461.57      489.54     45.08 o 
   8  10  14       24.90       27.95     45.38 o 
   1  11  14     2040.86     2129.89     44.41 o 
   3  11  14       20.50       22.02     31.12 o 
   5  11  14      461.49      472.62     40.09 o 
   7  11  14      149.29      144.70     42.26 o 
   9  11  14        4.01        0.00     52.04 o 
   0  12  14      303.46      417.52     52.13 o 
   2  12  14      322.57      349.84     33.45 o 
   4  12  14     1047.66     1010.28     42.95 o 
   6  12  14       75.53       51.34     39.83 o 
   8  12  14      233.94      241.48     46.75 o 
   1  13  14      469.67      463.45     39.81 o 
   3  13  14       14.96       13.09     30.57 o 
   5  13  14      235.53      210.11     35.98 o 
   7  13  14       48.88       45.85     41.90 o 
   9  13  14       94.09      100.81     54.11 o 
   0  14  14     8507.39     8609.49    123.06 o 
   2  14  14       51.35       55.91     33.32 o 
   4  14  14      797.12      715.76     40.72 o 
   6  14  14       81.41       45.82     38.58 o 
   8  14  14      260.37      336.38     54.53 o 
   1  15  14      147.98      123.50     33.22 o 
   3  15  14       46.39       39.46     33.01 o 
   5  15  14      510.26      469.97     38.05 o 
   7  15  14       40.40       63.59     44.73 o 
   0  16  14       20.89       17.12     47.87 o 
   2  16  14      535.36      484.09     40.50 o 
   4  16  14       46.66       35.51     34.17 o 
   6  16  14       72.79       74.40     39.89 o 
   8  16  14      165.29      173.71     50.08 o 
   1  17  14     2493.77     2463.49     58.68 o 
   3  17  14       96.77       64.13     37.29 o 
   5  17  14       20.00       23.33     36.37 o 
   7  17  14       89.27      120.61     44.78 o 
   0  18  14       84.44       51.62     50.37 o 
   2  18  14      823.06      827.83     48.11 o 
   4  18  14      275.47      276.76     42.27 o 
   6  18  14       44.83       22.66     39.04 o 
   8  18  14      127.91      174.53     54.05 o 
   1  19  14       71.58       68.95     39.33 o 
   3  19  14      769.92      736.99     50.45 o 
   5  19  14       71.69       79.41     40.04 o 
   7  19  14      301.89      323.03     48.76 o 
   0  20  14        9.92       22.75     52.88 o 
   2  20  14      951.85      917.78     49.34 o 
   4  20  14      243.87      228.99     47.92 o 
   6  20  14      119.20      128.15     43.79 o 
   1  21  14      783.62      733.84     48.94 o 
   3  21  14       11.81       26.25     44.48 o 
   5  21  14       16.07        0.00     51.18 o 
   7  21  14       13.37        3.47     62.88 o 
   0  22  14       62.08       29.05     63.36 o 
   2  22  14       14.47       19.42     44.58 o 
   4  22  14      476.18      562.09     53.41 o 
   6  22  14        8.10        2.59     60.88 o 
   1  23  14      639.39      636.99     51.67 o 
   3  23  14        5.64        0.00     46.51 o 
   5  23  14      297.02      317.10     56.42 o 
   0  24  14     1221.97     1322.03     97.02 o 
   2  24  14      177.68      159.47     50.76 o 
   4  24  14      417.58      490.61     57.72 o 
   1  25  14     1134.08     1251.72     69.03 o 
   3  25  14      592.82      706.76     59.90 o 
   0  26  14       27.92       22.25     91.19 o 
   2  26  14      107.02      215.90     59.16 o 
   4  26  14      120.91       80.77     62.58 o 
   1  27  14      326.20      345.98     65.11 o 
   3  27  14      221.03      215.83     63.61 o 
   0  28  14      617.60      909.90    114.68 o 
   2   0  15     1383.30     1441.53     46.38 o 
   4   0  15      129.37      101.99     40.52 o 
   6   0  15      184.77      209.67     52.46 o 
   8   0  15      268.47      255.57     59.76 o 
  10   0  15       95.72      147.71     88.24 o 
   1   1  15     1870.18     1826.20     35.41 o 
   3   1  15     1120.25     1137.96     33.71 o 
   5   1  15       36.82       46.80     32.83 o 
   7   1  15      682.87      679.64     43.80 o 
   9   1  15      117.80      117.90     46.00 o 
   0   2  15      274.84      257.91     35.96 o 
   2   2  15     4747.47     4824.29     48.94 o 
   4   2  15     1545.23     1508.30     39.94 o 
   6   2  15      861.97      822.23     41.39 o 
   8   2  15      412.90      339.74     48.17 o 
  10   2  15      271.59      296.66     59.15 o 
   1   3  15     3418.63     3623.08     43.12 o 
   3   3  15      534.71      496.15     28.72 o 
   5   3  15      149.40      100.98     34.19 o 
   7   3  15      519.56      529.58     45.56 o 
   9   3  15      887.70      880.32     64.00 o 
   0   4  15      263.55      258.93     36.92 o 
   2   4  15      697.12      708.31     29.39 o 
   4   4  15     1832.61     1714.56     43.97 o 
   6   4  15      371.32      325.40     39.32 o 
   8   4  15      465.67      452.28     54.49 o 
  10   4  15       30.98       87.67     61.02 o 
   1   5  15      619.53      561.03     28.87 o 
   3   5  15     4716.90     4617.97     57.24 o 
   5   5  15      530.95      523.36     39.21 o 
   7   5  15     1074.56      990.27     52.31 o 
   9   5  15      124.79      139.64     50.59 o 
   0   6  15     2127.28     2169.03     55.89 o 
   2   6  15      123.10      122.77     27.53 o 
   4   6  15     2141.48     2203.09     44.80 o 
   6   6  15      550.55      508.42     43.36 o 
   8   6  15        6.75       16.24     44.83 o 
  10   6  15      196.77      258.69     71.88 o 
   1   7  15      206.74      239.17     27.63 o 
   3   7  15     2319.08     2251.07     45.48 o 
   5   7  15     1506.18     1304.85     47.89 o 
   7   7  15       87.82       39.19     43.74 o 
   9   7  15      280.97      265.22     53.15 o 
   0   8  15      551.83      522.87     42.76 o 
   2   8  15     3179.83     3128.78     49.12 o 
   4   8  15      120.91       84.78     31.51 o 
   6   8  15       38.85       16.55     40.56 o 
   8   8  15      591.46      563.75     48.67 o 
   1   9  15     1341.96     1277.33     38.22 o 
   3   9  15      551.34      560.90     36.60 o 
   5   9  15      111.61       74.38     35.90 o 
   7   9  15      724.18      779.18     51.54 o 
   9   9  15       10.91       20.64     48.91 o 
   0  10  15      850.58      796.75     50.44 o 
   2  10  15     1055.56     1070.85     39.83 o 
   4  10  15      184.65      155.50     34.66 o 
   6  10  15      385.13      392.70     48.34 o 
   8  10  15      128.45      125.86     46.44 o 
   1  11  15      202.61      132.06     31.98 o 
   3  11  15      817.15      751.82     40.69 o 
   5  11  15      277.91      276.62     41.56 o 
   7  11  15      278.77      277.65     45.88 o 
   9  11  15       45.56       29.88     51.43 o 
   0  12  15      158.18       83.79     49.42 o 
   2  12  15      353.95      279.62     34.61 o 
   4  12  15      421.67      371.78     37.34 o 
   6  12  15       29.75       36.98     39.41 o 
   8  12  15      197.36      289.06     49.23 o 
   1  13  15      215.83      177.62     38.03 o 
   3  13  15       75.09       99.58     36.00 o 
   5  13  15       64.63       71.61     37.67 o 
   7  13  15        0.06        3.08     42.17 o 
   9  13  15      206.90      256.13     72.43 o 
   0  14  15      736.93      570.71     63.34 o 
   2  14  15      330.23      301.95     39.27 o 
   4  14  15      123.53      162.49     36.68 o 
   6  14  15        0.08        0.00     39.86 o 
   8  14  15       33.69       68.76     52.37 o 
   1  15  15     1487.71     1363.65     51.58 o 
   3  15  15      367.39      379.25     37.57 o 
   5  15  15       29.55        4.60     35.53 o 
   7  15  15       33.26       34.10     45.94 o 
   0  16  15      923.83      823.10     64.30 o 
   2  16  15      295.28      280.56     39.96 o 
   4  16  15       91.25       86.73     35.36 o 
   6  16  15      155.10      192.30     43.69 o 
   8  16  15      302.10      335.51     53.96 o 
   1  17  15      144.37       87.80     42.39 o 
   3  17  15     1138.60     1092.80     49.07 o 
   5  17  15      232.57      244.28     40.40 o 
   7  17  15       24.71        3.90     47.88 o 
   0  18  15      892.36      686.15     59.89 o 
   2  18  15      610.16      533.77     46.45 o 
   4  18  15      409.94      408.42     45.37 o 
   6  18  15      241.33      235.15     44.52 o 
   1  19  15      372.87      292.64     43.30 o 
   3  19  15       95.25      109.92     43.04 o 
   5  19  15       28.07       27.86     43.77 o 
   7  19  15      171.96      217.00     47.40 o 
   0  20  15      127.54      168.92     56.61 o 
   2  20  15       60.01       52.45     42.70 o 
   4  20  15      188.89      183.85     49.12 o 
   6  20  15       47.10       79.29     49.59 o 
   1  21  15      271.91      247.70     42.99 o 
   3  21  15      191.74      199.24     49.00 o 
   5  21  15        2.20        0.00     48.96 o 
   0  22  15      456.34      482.26     70.02 o 
   2  22  15      607.20      537.35     51.39 o 
   4  22  15      525.25      593.94     55.32 o 
   6  22  15      311.32      271.65     65.11 o 
   1  23  15      531.22      547.30     53.39 o 
   3  23  15      372.38      412.89     52.16 o 
   5  23  15      323.10      368.65     57.57 o 
   0  24  15      701.94      661.13     86.03 o 
   2  24  15      121.49      113.87     50.47 o 
   4  24  15      117.70      130.18     54.40 o 
   1  25  15      208.47      190.22     53.20 o 
   3  25  15      753.75      768.06     63.50 o 
   0  26  15      989.45     1009.39    116.04 o 
   2  26  15      256.52      320.77     60.73 o 
   1  27  15     1203.61     1324.68     87.79 o 
   0   0  16       87.19      103.70     48.57 o 
   2   0  16     3948.95     3980.12     67.24 o 
   4   0  16      116.44       62.57     42.52 o 
   6   0  16      234.83      162.37     54.07 o 
   8   0  16     2477.72     2605.72     96.11 o 
   1   1  16      397.11      354.80     27.55 o 
   3   1  16      567.69      564.95     31.49 o 
   5   1  16       73.06      113.81     33.93 o 
   7   1  16     1456.37     1555.93     55.25 o 
   9   1  16       44.49       61.01     46.62 o 
   0   2  16     1362.65     1378.48     47.96 o 
   2   2  16     3428.41     3281.78     44.56 o 
   4   2  16      193.30      151.99     31.38 o 
   6   2  16      755.17      663.41     45.43 o 
   8   2  16     1610.33     1837.80     61.11 o 
   1   3  16     3172.49     3125.66     42.98 o 
   3   3  16       86.64       52.31     28.64 o 
   5   3  16      848.87      782.89     42.99 o 
   7   3  16      368.19      317.47     44.42 o 
   9   3  16       13.74       23.60     53.03 o 
   0   4  16      731.18      694.29     42.25 o 
   2   4  16      331.02      307.33     29.39 o 
   4   4  16      110.41      112.77     32.29 o 
   6   4  16      636.86      595.72     41.82 o 
   8   4  16      659.74      641.79     61.60 o 
   1   5  16     1282.49     1199.74     36.76 o 
   3   5  16      251.82      249.09     31.37 o 
   5   5  16      282.93      280.30     36.38 o 
   7   5  16      174.18      167.98     45.59 o 
   9   5  16      542.13      616.61     59.34 o 
   0   6  16       37.88       52.87     40.37 o 
   2   6  16     2629.79     2685.67     48.50 o 
   4   6  16     1053.95     1020.55     40.39 o 
   6   6  16      158.83      142.84     44.74 o 
   8   6  16      264.19      313.08     54.18 o 
   1   7  16      145.43      133.49     29.05 o 
   3   7  16     2031.07     1917.55     45.10 o 
   5   7  16      684.71      631.82     44.25 o 
   7   7  16       28.59       23.96     47.19 o 
   9   7  16       88.05       85.12     52.04 o 
   0   8  16      492.62      458.86     44.89 o 
   2   8  16      677.63      635.40     37.17 o 
   4   8  16     1808.46     1750.12     46.31 o 
   6   8  16      189.08      183.50     45.18 o 
   8   8  16      357.94      395.29     50.33 o 
   1   9  16      265.78      315.80     34.75 o 
   3   9  16      172.96      179.68     33.21 o 
   5   9  16      573.97      610.23     44.09 o 
   7   9  16      359.21      364.41     45.78 o 
   9   9  16      109.27      139.28     52.35 o 
   0  10  16      616.27      637.41     57.35 o 
   2  10  16     1178.57     1145.24     41.95 o 
   4  10  16      531.77      524.02     39.19 o 
   6  10  16       77.05       75.65     41.95 o 
   8  10  16      126.42      116.78     49.26 o 
   1  11  16      115.52       86.25     36.59 o 
   3  11  16      434.69      421.00     37.65 o 
   5  11  16      493.55      476.65     43.67 o 
   7  11  16       74.57      121.68     43.07 o 
   0  12  16      863.91      723.76     58.85 o 
   2  12  16       76.55       54.25     36.57 o 
   4  12  16       15.76       13.99     37.44 o 
   6  12  16       65.91       51.03     42.01 o 
   8  12  16      153.07      155.89     50.51 o 
   1  13  16      559.03      526.91     45.09 o 
   3  13  16       83.22       62.45     37.72 o 
   5  13  16       29.91       27.05     41.00 o 
   7  13  16       52.48       59.72     45.05 o 
   0  14  16     1109.69     1159.17     81.66 o 
   2  14  16      185.30      164.37     41.56 o 
   4  14  16      327.38      299.53     40.16 o 
   6  14  16      439.28      424.42     45.97 o 
   8  14  16      386.35      533.56     57.09 o 
   1  15  16      287.17      176.69     48.20 o 
   3  15  16      193.89      168.37     43.25 o 
   5  15  16       11.74        9.89     38.26 o 
   7  15  16       34.50       25.85     47.99 o 
   0  16  16      634.46      580.21     74.41 o 
   2  16  16       81.44       65.96     41.85 o 
   4  16  16       96.84       98.73     36.56 o 
   6  16  16       23.16        7.43     43.73 o 
   1  17  16       47.42       41.35     43.54 o 
   3  17  16      127.96      107.81     44.32 o 
   5  17  16       79.74      132.61     39.06 o 
   7  17  16        4.14        3.87     49.84 o 
   0  18  16        0.04        0.00     53.65 o 
   2  18  16      100.45       92.95     43.12 o 
   4  18  16      165.06      202.16     47.96 o 
   6  18  16       18.22        0.00     46.68 o 
   1  19  16      340.99      349.84     44.79 o 
   3  19  16        6.41       14.89     44.64 o 
   5  19  16       11.27       15.00     52.02 o 
   0  20  16      326.42      324.86     70.14 o 
   2  20  16       28.28       61.40     43.61 o 
   4  20  16      222.68      233.18     52.09 o 
   6  20  16      164.19      238.63     63.70 o 
   1  21  16       20.18        0.00     44.63 o 
   3  21  16      100.66       97.73     50.94 o 
   5  21  16       94.35      102.39     54.47 o 
   0  22  16       54.97       12.87     68.65 o 
   2  22  16      220.14      160.30     48.69 o 
   4  22  16      356.76      378.01     53.27 o 
   1  23  16      274.00      261.51     50.66 o 
   3  23  16      346.42      280.07     54.22 o 
   0  24  16      337.98      442.73     91.82 o 
   2  24  16      106.91       81.77     51.36 o 
   4  24  16      177.87      178.80     61.59 o 
   1  25  16      104.92      132.05     59.41 o 
   3  25  16       56.75       48.55     59.08 o 
   0  26  16       36.39       41.82     87.52 o 
   2   0  17     8653.30     9052.26     96.58 o 
   4   0  17       74.07       54.30     39.14 o 
   6   0  17       58.50       65.06     56.14 o 
   8   0  17      175.35      134.63     67.45 o 
   1   1  17     1125.99     1146.01     35.06 o 
   3   1  17      631.80      605.28     31.85 o 
   5   1  17      328.42      270.39     38.46 o 
   7   1  17      560.51      601.91     48.33 o 
   9   1  17      237.07      283.86     62.85 o 
   0   2  17     2289.99     2405.85     58.78 o 
   2   2  17      605.46      586.52     31.60 o 
   4   2  17      758.63      679.48     36.35 o 
   6   2  17      115.16      107.99     40.17 o 
   8   2  17      722.24      763.94     55.44 o 
   1   3  17     2803.92     2806.09     44.22 o 
   3   3  17      322.83      275.49     32.94 o 
   5   3  17      142.75      123.96     36.97 o 
   7   3  17      235.25      278.15     46.14 o 
   9   3  17      155.67      158.84     58.78 o 
   0   4  17      175.88      179.78     44.02 o 
   2   4  17       56.32       42.26     28.07 o 
   4   4  17       18.35        4.06     32.94 o 
   6   4  17        5.07        0.00     41.85 o 
   8   4  17      123.03      113.67     54.54 o 
   1   5  17      411.67      391.16     31.84 o 
   3   5  17     1836.67     1776.98     42.90 o 
   5   5  17       14.16        0.00     36.45 o 
   7   5  17        1.39        1.67     49.04 o 
   9   5  17      110.38      115.62     57.09 o 
   0   6  17        3.51        0.00     39.67 o 
   2   6  17      257.90      196.48     32.47 o 
   4   6  17       19.08        0.00     34.68 o 
   6   6  17      616.74      572.09     48.82 o 
   8   6  17      503.81      575.88     58.43 o 
   1   7  17      772.82      767.63     36.83 o 
   3   7  17     1289.42     1301.30     44.93 o 
   5   7  17      627.57      577.11     46.12 o 
   7   7  17      486.50      455.09     55.13 o 
   9   7  17      481.23      571.92     82.75 o 
   0   8  17      585.17      598.46     47.37 o 
   2   8  17     1275.69     1215.95     42.55 o 
   4   8  17      230.87      201.09     39.53 o 
   6   8  17        9.13        0.00     42.42 o 
   8   8  17       25.04       20.95     49.21 o 
   1   9  17       43.84       39.70     32.23 o 
   3   9  17       33.65       25.91     34.21 o 
   5   9  17      197.68      186.83     42.33 o 
   7   9  17      224.40      255.06     50.00 o 
   0  10  17      342.30      380.54     56.47 o 
   2  10  17      377.12      267.61     36.01 o 
   4  10  17      151.55      144.49     38.57 o 
   6  10  17      180.45      201.72     45.73 o 
   8  10  17      242.81      273.73     52.41 o 
   1  11  17       75.58       35.73     37.18 o 
   3  11  17      458.28      422.80     41.30 o 
   5  11  17      796.68      748.90     49.54 o 
   7  11  17      147.92      153.52     43.50 o 
   0  12  17       29.25        0.00     52.91 o 
   2  12  17      183.46      165.61     43.12 o 
   4  12  17      412.18      414.94     41.08 o 
   6  12  17      141.47      138.41     42.23 o 
   8  12  17       10.26        0.42     46.40 o 
   1  13  17     1120.11     1067.00     52.16 o 
   3  13  17        5.27       12.85     37.85 o 
   5  13  17      168.03      110.46     44.46 o 
   7  13  17      136.87      131.62     48.43 o 
   0  14  17       43.92        0.00     62.32 o 
   2  14  17      324.40      321.12     46.15 o 
   4  14  17       26.45        2.22     39.82 o 
   6  14  17       21.79       18.57     43.65 o 
   1  15  17      503.37      399.00     51.01 o 
   3  15  17      243.21      262.17     45.46 o 
   5  15  17       22.93       51.74     42.24 o 
   7  15  17      272.16      285.62     51.62 o 
   0  16  17        8.27       59.30     66.76 o 
   2  16  17        6.01        0.00     47.15 o 
   4  16  17       69.24      107.37     46.05 o 
   6  16  17      188.46      217.81     49.35 o 
   1  17  17      159.65      147.90     47.81 o 
   3  17  17      194.66      206.50     49.10 o 
   5  17  17      202.33      169.75     44.79 o 
   7  17  17       86.79      109.71     56.14 o 
   0  18  17      545.62      497.35     73.13 o 
   2  18  17       98.89      119.90     48.85 o 
   4  18  17       38.03       30.93     50.90 o 
   6  18  17      145.81      193.94     50.43 o 
   1  19  17      208.93      139.20     44.46 o 
   3  19  17       30.33        3.31     45.25 o 
   5  19  17      175.10      276.58     61.29 o 
   0  20  17       63.19       58.87     64.56 o 
   2  20  17      223.72      184.67     46.87 o 
   4  20  17       84.94      110.93     54.36 o 
   1  21  17      588.78      561.87     49.24 o 
   3  21  17       34.93       72.68     50.41 o 
   5  21  17      252.29      231.67     60.87 o 
   0  22  17       69.28       50.40     70.29 o 
   2  22  17       67.87      108.07     51.12 o 
   4  22  17       24.06        0.00     52.14 o 
   1  23  17      191.43      189.86     55.38 o 
   3  23  17       22.19       29.34     52.27 o 
   0  24  17       29.02       33.39     85.14 o 
   2  24  17       18.92       21.19     52.71 o 
   1  25  17       69.21       88.65     63.20 o 
   0   0  18       10.62        0.00     57.15 o 
   2   0  18      236.49      226.52     40.88 o 
   4   0  18      192.64      182.60     47.88 o 
   6   0  18       90.95       65.35     62.20 o 
   8   0  18        6.30       47.75     67.91 o 
   1   1  18     5254.96     5222.16     56.13 o 
   3   1  18      210.13      207.73     29.99 o 
   5   1  18      132.32      148.00     38.55 o 
   7   1  18      124.57      126.65     45.21 o 
   9   1  18      173.26      254.46     99.00 o 
   0   2  18    13989.28    14351.82    119.42 o 
   2   2  18      407.79      377.20     32.09 o 
   4   2  18       72.06       32.07     31.72 o 
   6   2  18       80.31       76.00     42.13 o 
   8   2  18      360.49      341.59     57.88 o 
   1   3  18      293.72      314.27     31.69 o 
   3   3  18     1853.03     1831.44     44.84 o 
   5   3  18      139.14       98.31     36.14 o 
   7   3  18      340.52      362.97     50.49 o 
   0   4  18     2988.20     3196.58     71.86 o 
   2   4  18      683.31      671.23     37.85 o 
   4   4  18       67.49       20.54     32.98 o 
   6   4  18      488.47      588.94     49.17 o 
   8   4  18      572.96      666.72     65.46 o 
   1   5  18      169.07      166.01     31.43 o 
   3   5  18      309.36      295.22     35.21 o 
   5   5  18       94.59       84.81     38.28 o 
   7   5  18      434.01      370.61     53.08 o 
   0   6  18      294.01      225.61     44.94 o 
   2   6  18     1986.22     2067.82     48.13 o 
   4   6  18      205.93      203.52     36.86 o 
   6   6  18      254.14      242.80     45.73 o 
   8   6  18      187.22      209.42     56.79 o 
   1   7  18      746.01      728.36     38.21 o 
   3   7  18      157.38      148.78     36.22 o 
   5   7  18      233.16      175.20     43.68 o 
   7   7  18       33.72       17.43     48.49 o 
   0   8  18     1675.22     1674.74     66.62 o 
   2   8  18      183.46      121.76     34.61 o 
   4   8  18      113.12       99.76     41.12 o 
   6   8  18       49.63        0.00     44.85 o 
   8   8  18      169.58      230.37     57.32 o 
   1   9  18      298.99      233.94     34.96 o 
   3   9  18      404.05      428.58     41.59 o 
   5   9  18       55.49       40.32     43.54 o 
   7   9  18      378.36      386.88     52.96 o 
   0  10  18      214.82      191.26     56.72 o 
   2  10  18      247.08      203.25     39.76 o 
   4  10  18      329.28      295.99     45.02 o 
   6  10  18       39.43       32.75     49.38 o 
   8  10  18       45.06       17.52     51.47 o 
   1  11  18      201.47      196.04     40.39 o 
   3  11  18     1214.41     1098.20     49.10 o 
   5  11  18       61.56       86.61     43.07 o 
   7  11  18        8.27        0.00     47.06 o 
   0  12  18       23.71       20.41     54.01 o 
   2  12  18      238.49      230.01     46.67 o 
   4  12  18      437.19      334.97     45.97 o 
   6  12  18      508.28      527.78     52.48 o 
   1  13  18      704.64      634.74     50.46 o 
   3  13  18      275.22      229.93     44.47 o 
   5  13  18      269.71      311.58     46.34 o 
   7  13  18      342.49      411.80     46.65 o 
   0  14  18        2.43        1.35     66.73 o 
   2  14  18       97.54       81.71     45.28 o 
   4  14  18      630.53      706.63     48.52 o 
   6  14  18      112.51       68.44     48.36 o 
   1  15  18       22.95       28.42     46.83 o 
   3  15  18        2.70       22.39     42.16 o 
   5  15  18      505.68      548.92     48.98 o 
   7  15  18      258.51      298.25     59.88 o 
   0  16  18      149.62      187.87     69.60 o 
   2  16  18       34.57       42.81     49.80 o 
   4  16  18       48.12       79.60     47.40 o 
   6  16  18       28.97       48.46     47.21 o 
   1  17  18      177.34      174.58     47.58 o 
   3  17  18      120.15       80.60     48.25 o 
   5  17  18      770.63      852.48     59.48 o 
   0  18  18       22.08        0.00     65.37 o 
   2  18  18      114.51      137.88     52.10 o 
   4  18  18      347.91      345.25     55.46 o 
   6  18  18      171.08      210.95     66.46 o 
   1  19  18      225.76      205.66     48.25 o 
   3  19  18      258.04      293.08     54.96 o 
   5  19  18      135.02      140.66     63.96 o 
   0  20  18       17.36        0.00     71.94 o 
   2  20  18      135.07      125.16     49.18 o 
   4  20  18      267.03      308.90     60.17 o 
   1  21  18       47.19       84.19     50.82 o 
   3  21  18       11.86       15.50     59.77 o 
   0  22  18       76.78       83.33     72.36 o 
   2  22  18       66.79       49.46     53.46 o 
   1  23  18       47.61       56.92     56.49 o 
   0  24  18      310.83      430.84    107.85 o 
   2   0  19       97.25       92.78     42.67 o 
   4   0  19      171.37      124.36     53.41 o 
   6   0  19      157.11      159.98     64.22 o 
   8   0  19      204.19      296.13     88.23 o 
   1   1  19     1022.59     1010.02     36.62 o 
   3   1  19      304.70      250.49     33.55 o 
   5   1  19      193.76      149.72     37.52 o 
   7   1  19      172.96      192.32     48.05 o 
   0   2  19      106.20      230.27     47.12 o 
   2   2  19      537.80      517.12     34.41 o 
   4   2  19       16.00       12.40     33.93 o 
   6   2  19      195.54      254.82     42.04 o 
   8   2  19      403.49      539.03     64.55 o 
   1   3  19     1407.28     1473.31     43.06 o 
   3   3  19      888.78      876.00     39.21 o 
   5   3  19      158.58      182.09     38.73 o 
   7   3  19       26.42        0.00     51.21 o 
   0   4  19     7817.55     8297.37    106.39 o 
   2   4  19      450.21      431.28     38.32 o 
   4   4  19      266.70      224.33     37.91 o 
   6   4  19       10.02       22.02     43.57 o 
   8   4  19      891.96     1038.15     68.38 o 
   1   5  19     2989.02     2941.25     54.19 o 
   3   5  19      172.33      154.94     36.26 o 
   5   5  19        7.35        6.43     38.56 o 
   7   5  19      252.73      314.78     58.62 o 
   0   6  19       22.84       20.45     47.40 o 
   2   6  19      573.86      589.03     38.64 o 
   4   6  19      273.24      235.51     40.10 o 
   6   6  19       74.52       78.21     46.45 o 
   8   6  19      180.21      232.74     61.91 o 
   1   7  19      176.06      139.89     35.38 o 
   3   7  19      319.94      308.00     40.47 o 
   5   7  19       36.49       29.14     43.40 o 
   7   7  19      396.76      441.11     56.96 o 
   0   8  19     1214.64     1156.76     70.50 o 
   2   8  19     1007.68     1059.00     44.99 o 
   4   8  19      246.77      238.36     43.18 o 
   6   8  19      265.96      291.87     47.32 o 
   8   8  19      326.27      419.47     81.37 o 
   1   9  19      289.01      286.13     43.24 o 
   3   9  19     1321.41     1311.12     52.78 o 
   5   9  19        4.80        0.00     42.98 o 
   7   9  19      438.99      453.59     57.56 o 
   0  10  19       39.54       60.53     57.19 o 
   2  10  19       47.50       33.82     41.38 o 
   4  10  19       46.15       17.95     42.02 o 
   6  10  19      164.02      162.80     46.89 o 
   1  11  19       80.62       75.17     44.68 o 
   3  11  19       19.29       18.04     43.13 o 
   5  11  19      213.53      216.79     45.92 o 
   7  11  19      217.63      204.11     52.84 o 
   0  12  19      173.51      109.60     71.24 o 
   2  12  19       55.39       37.06     46.53 o 
   4  12  19      151.35      180.29     47.49 o 
   6  12  19       21.26       35.20     51.31 o 
   1  13  19      103.58      117.61     44.01 o 
   3  13  19       78.15      120.93     46.09 o 
   5  13  19      709.96      697.63     55.25 o 
   7  13  19       13.62       11.75     55.86 o 
   0  14  19      182.63      188.81     69.17 o 
   2  14  19      288.50      296.96     45.92 o 
   4  14  19      118.78       76.08     51.57 o 
   6  14  19      538.32      638.10     56.02 o 
   1  15  19      250.70      234.00     51.33 o 
   3  15  19       68.83       79.11     47.09 o 
   5  15  19       32.78       61.23     53.54 o 
   0  16  19       18.54       26.24     72.54 o 
   2  16  19      160.98      157.84     51.36 o 
   4  16  19      368.40      337.09     51.37 o 
   6  16  19      151.75      206.01     56.62 o 
   1  17  19       34.27       79.07     48.86 o 
   3  17  19      153.93      170.98     54.71 o 
   5  17  19      168.45      191.15     56.85 o 
   0  18  19       16.53        0.00     70.98 o 
   2  18  19       14.12        0.00     52.59 o 
   4  18  19      247.85      370.71     57.54 o 
   1  19  19       10.27        0.00     48.76 o 
   3  19  19      100.19       77.13     55.37 o 
   0  20  19       40.50       44.40     72.66 o 
   2  20  19       12.66        1.34     52.41 o 
   4  20  19       51.51       38.07     71.93 o 
   1  21  19       33.94       52.43     53.93 o 
   3  21  19      356.32      432.44     68.19 o 
   0  22  19        5.34       15.82     75.94 o 
   2  22  19       50.08       54.74     61.38 o 
   0   0  20      462.91      521.29     69.50 o 
   2   0  20      483.90      478.28     52.78 o 
   4   0  20      333.07      280.52     56.90 o 
   6   0  20       16.06        0.00     58.30 o 
   1   1  20     1078.14     1136.65     40.37 o 
   3   1  20      524.03      519.52     37.88 o 
   5   1  20       48.34       47.66     39.50 o 
   7   1  20       46.05       56.53     53.83 o 
   0   2  20     1403.14     1396.50     62.41 o 
   2   2  20      309.73      306.48     37.19 o 
   4   2  20      111.23      122.23     37.63 o 
   6   2  20       63.75       28.80     43.35 o 
   1   3  20     3654.54     3737.99     59.22 o 
   3   3  20      563.77      556.82     40.32 o 
   5   3  20      124.74      102.43     40.57 o 
   7   3  20       58.00       72.04     55.47 o 
   0   4  20       36.14       28.44     47.65 o 
   2   4  20     1241.12     1328.53     46.55 o 
   4   4  20       91.63       78.77     39.79 o 
   6   4  20      338.87      418.22     51.38 o 
   1   5  20     1643.16     1606.50     47.64 o 
   3   5  20       42.00       28.27     38.23 o 
   5   5  20      277.56      309.96     43.23 o 
   7   5  20      133.70      162.88     52.99 o 
   0   6  20     1232.18     1255.73     67.65 o 
   2   6  20      553.48      528.48     42.60 o 
   4   6  20      395.28      367.09     41.94 o 
   6   6  20      324.80      287.89     52.69 o 
   1   7  20      530.67      559.70     42.06 o 
   3   7  20      375.40      345.61     42.07 o 
   5   7  20      105.34       62.86     43.96 o 
   7   7  20      121.06      177.72     53.39 o 
   0   8  20     1346.12     1424.31     79.53 o 
   2   8  20     1538.23     1445.30     50.79 o 
   4   8  20       86.55       72.91     41.82 o 
   6   8  20       23.28        2.64     48.27 o 
   1   9  20      359.65      344.47     45.36 o 
   3   9  20      459.62      442.10     45.93 o 
   5   9  20       81.27      121.94     47.35 o 
   7   9  20      643.24      862.86     62.08 o 
   0  10  20      210.93      166.17     60.57 o 
   2  10  20      730.78      655.56     52.32 o 
   4  10  20       57.23       74.03     44.07 o 
   6  10  20       26.05        0.00     49.35 o 
   1  11  20      229.28      198.93     47.18 o 
   3  11  20      121.04       64.90     46.11 o 
   5  11  20      164.63      142.49     49.23 o 
   0  12  20        1.36        0.00     73.09 o 
   2  12  20       32.79       32.38     47.59 o 
   4  12  20      249.84      271.36     48.83 o 
   6  12  20       19.54       10.16     50.47 o 
   1  13  20       32.91       35.59     51.40 o 
   3  13  20      483.17      479.65     51.65 o 
   5  13  20       63.83       53.44     49.81 o 
   0  14  20        4.45       31.87     73.85 o 
   2  14  20       64.68      102.78     48.35 o 
   4  14  20      706.96      836.58     62.91 o 
   6  14  20       71.65       99.72     58.39 o 
   1  15  20       93.08      111.52     53.38 o 
   3  15  20      218.31      313.59     55.49 o 
   5  15  20      155.53      191.52     55.96 o 
   0  16  20      562.63      611.80     85.53 o 
   2  16  20      210.47      245.08     55.14 o 
   4  16  20      250.78      321.24     57.78 o 
   1  17  20      184.88      238.07     53.96 o 
   3  17  20      685.44      810.23     62.30 o 
   0  18  20       74.65       97.93     70.60 o 
   2  18  20      109.88      119.12     55.08 o 
   4  18  20      490.12      640.29     71.86 o 
   1  19  20        3.64        0.00     53.63 o 
   3  19  20       75.74       69.92     60.47 o 
   0  20  20        0.19       24.49     77.93 o 
   2  20  20       83.07       59.54     61.33 o 
   1  21  20      114.06      167.98     61.47 o 
   2   0  21      615.32      628.07     56.98 o 
   4   0  21       31.85       15.05     54.58 o 
   6   0  21        5.30        0.00     63.27 o 
   1   1  21     1316.37     1394.65     46.40 o 
   3   1  21      115.51      142.69     39.00 o 
   5   1  21      414.89      368.53     43.41 o 
   7   1  21       24.17       20.63     49.34 o 
   0   2  21       29.85        0.78     49.73 o 
   2   2  21      436.97      479.67     40.86 o 
   4   2  21       69.13       68.48     40.93 o 
   6   2  21      539.98      640.31     53.11 o 
   1   3  21     1667.93     1696.91     51.18 o 
   3   3  21      151.65      138.14     37.27 o 
   5   3  21      256.24      311.54     48.84 o 
   7   3  21       44.10       70.74     63.66 o 
   0   4  21      857.61      902.51     61.07 o 
   2   4  21     1007.26     1053.53     46.32 o 
   4   4  21      166.23      167.61     42.43 o 
   6   4  21       45.21       47.76     51.98 o 
   1   5  21      499.19      488.58     40.90 o 
   3   5  21      239.82      187.98     41.24 o 
   5   5  21      107.34      143.26     49.11 o 
   7   5  21       16.56        5.20     65.16 o 
   0   6  21      914.12      875.70     64.86 o 
   2   6  21      172.71      169.95     41.09 o 
   4   6  21      195.41      169.47     44.01 o 
   6   6  21       79.97       83.04     50.71 o 
   1   7  21     1059.94     1019.20     51.08 o 
   3   7  21      121.79      112.45     39.52 o 
   5   7  21       38.89       27.49     46.73 o 
   0   8  21      221.00      241.91     63.32 o 
   2   8  21     1183.94     1297.20     51.44 o 
   4   8  21       71.52       15.75     44.17 o 
   6   8  21       39.90       69.06     51.28 o 
   1   9  21      523.71      525.21     49.80 o 
   3   9  21      624.10      708.70     52.94 o 
   5   9  21       15.69       23.08     47.68 o 
   0  10  21      256.99      177.20     62.75 o 
   2  10  21      232.45      208.44     49.22 o 
   4  10  21      103.37      113.59     48.58 o 
   6  10  21       79.83       25.99     51.97 o 
   1  11  21      531.51      675.24     55.82 o 
   3  11  21      245.49      287.55     51.64 o 
   5  11  21      554.75      612.53     57.21 o 
   0  12  21       91.42      118.30     72.26 o 
   2  12  21      444.58      496.87     56.93 o 
   4  12  21      288.11      322.43     55.20 o 
   1  13  21       83.58       75.34     53.19 o 
   3  13  21      199.95      229.38     51.61 o 
   5  13  21       16.43       12.55     57.62 o 
   0  14  21        8.40        0.00     76.99 o 
   2  14  21      153.61      210.17     53.08 o 
   4  14  21       12.32        0.00     55.46 o 
   1  15  21      102.52       98.42     54.32 o 
   3  15  21      236.93      283.22     55.71 o 
   0  16  21      146.74      139.53     81.61 o 
   2  16  21      127.10      112.61     55.28 o 
   4  16  21      203.61      295.49     74.26 o 
   1  17  21      111.63      118.03     54.59 o 
   3  17  21      118.83      159.67     55.20 o 
   0  18  21      125.00      128.63     76.19 o 
   2  18  21       81.44       61.25     58.58 o 
   1  19  21       93.09      125.19     63.44 o 
   0   0  22      255.31      251.77     80.96 o 
   2   0  22       49.88       20.04     62.86 o 
   4   0  22      274.33      150.53     58.04 o 
   6   0  22      107.53      109.81     72.55 o 
   1   1  22      198.83      196.85     38.66 o 
   3   1  22       10.99        8.72     41.85 o 
   5   1  22      460.02      565.32     47.96 o 
   0   2  22      320.62      329.84     53.64 o 
   2   2  22      298.46      294.81     42.03 o 
   4   2  22      709.99      774.22     50.12 o 
   6   2  22       62.74       79.66     51.84 o 
   1   3  22       87.14      104.72     38.24 o 
   3   3  22       93.80       86.70     39.25 o 
   5   3  22      165.37      203.32     49.67 o 
   0   4  22        1.57        0.00     53.09 o 
   2   4  22      202.83      168.33     38.54 o 
   4   4  22      286.66      230.87     48.14 o 
   6   4  22       91.03      116.53     56.00 o 
   1   5  22      334.76      321.22     41.12 o 
   3   5  22      223.20      243.13     42.36 o 
   5   5  22      255.06      213.85     53.34 o 
   0   6  22      550.01      411.87     68.69 o 
   2   6  22      882.56      830.38     47.58 o 
   4   6  22      728.76      723.19     53.03 o 
   6   6  22       14.44        4.49     61.21 o 
   1   7  22      387.78      403.88     48.49 o 
   3   7  22      184.07      188.39     45.99 o 
   5   7  22        9.06        5.44     47.33 o 
   0   8  22     2634.41     2650.27     97.81 o 
   2   8  22       57.08       42.10     45.72 o 
   4   8  22      258.23      230.79     48.05 o 
   1   9  22      186.02      213.47     46.28 o 
   3   9  22      331.49      323.13     53.80 o 
   5   9  22       19.80       26.00     48.82 o 
   0  10  22     1374.38     1419.48     83.87 o 
   2  10  22       74.54       57.74     49.55 o 
   4  10  22      242.98      276.38     53.31 o 
   1  11  22      429.92      458.39     54.61 o 
   3  11  22       21.03       32.41     52.84 o 
   5  11  22      224.76      252.22     69.37 o 
   0  12  22       76.63      129.16     84.57 o 
   2  12  22      928.64      998.89     62.08 o 
   4  12  22      124.76      105.67     53.57 o 
   1  13  22      240.43      196.22     56.88 o 
   3  13  22       60.28       33.16     54.22 o 
   0  14  22       14.45       42.97     81.44 o 
   2  14  22       29.61       30.15     56.48 o 
   4  14  22      166.95      165.45     76.07 o 
   1  15  22       25.28       57.49     56.38 o 
   3  15  22      391.40      419.40     68.84 o 
   0  16  22      160.31      120.96     81.84 o 
   2  16  22       31.61       48.81     66.21 o 
   1  17  22      256.14      322.96     80.93 o 
   2   0  23       36.09       51.83     65.18 o 
   4   0  23     1004.72     1133.29     88.63 o 
   1   1  23        2.50        0.00     44.41 o 
   3   1  23      200.39      225.70     46.06 o 
   5   1  23       38.22       57.43     51.72 o 
   0   2  23       15.82       11.68     55.67 o 
   2   2  23       90.71       97.15     42.78 o 
   4   2  23       31.55       31.35     48.76 o 
   1   3  23      129.16      139.31     39.13 o 
   3   3  23      145.28      124.75     46.84 o 
   5   3  23     1024.26     1163.93     62.20 o 
   0   4  23       96.25       90.57     56.24 o 
   2   4  23      187.46      163.10     41.74 o 
   4   4  23       40.05       27.43     50.59 o 
   1   5  23       16.50        5.13     42.54 o 
   3   5  23      194.64      197.82     45.31 o 
   5   5  23      119.07      115.20     56.08 o 
   0   6  23       61.29       59.76     63.11 o 
   2   6  23      111.99      155.46     44.01 o 
   4   6  23       97.71       98.01     47.33 o 
   1   7  23       85.39       94.90     46.57 o 
   3   7  23      173.29      190.39     48.27 o 
   5   7  23       64.11       71.54     60.04 o 
   0   8  23     1359.08     1423.25     86.96 o 
   2   8  23      372.55      382.70     55.07 o 
   4   8  23      142.47      150.12     49.42 o 
   1   9  23      739.71      712.19     59.39 o 
   3   9  23     1028.38     1102.66     64.62 o 
   0  10  23      874.65      960.29     80.34 o 
   2  10  23      510.83      504.24     60.72 o 
   4  10  23      273.63      254.47     63.83 o 
   1  11  23      692.87      744.35     61.67 o 
   3  11  23      178.60      264.54     58.49 o 
   0  12  23      986.96      984.35     97.92 o 
   2  12  23      114.14      168.78     54.54 o 
   1  13  23      136.80      159.82     60.86 o 
   3  13  23      208.38      164.38     72.81 o 
   0  14  23      196.55      267.54     92.32 o 
   2  14  23      903.91      921.70     89.46 o 
   1  15  23       11.69        0.00     87.02 o 
   0   0  24      338.29      229.31     87.55 o 
   2   0  24      108.38      185.28     68.64 o 
   4   0  24      419.10      587.91     80.89 o 
   1   1  24       40.40       58.09     45.07 o 
   3   1  24      168.98      215.05     51.72 o 
   0   2  24       23.92       22.65     65.50 o 
   2   2  24       10.80        2.23     47.15 o 
   4   2  24       89.78       93.80     48.68 o 
   1   3  24       16.84        0.00     46.06 o 
   3   3  24      190.68      187.39     51.92 o 
   0   4  24        8.53        8.51     62.42 o 
   2   4  24        8.35        9.08     46.53 o 
   4   4  24      259.78      348.80     54.95 o 
   1   5  24      253.77      303.65     47.96 o 
   3   5  24       83.30       39.94     46.06 o 
   0   6  24      773.02     1027.25     82.59 o 
   2   6  24        6.12        0.00     48.84 o 
   4   6  24       63.46       72.55     60.29 o 
   1   7  24      226.15      244.64     50.66 o 
   3   7  24      154.53      148.14     54.37 o 
   0   8  24       13.00       47.21     68.39 o 
   2   8  24      131.37      152.26     54.71 o 
   1   9  24      136.74       96.51     54.09 o 
   3   9  24      491.78      521.45     87.69 o 
   0  10  24        4.09       13.15     82.27 o 
   2  10  24       44.45       32.33     55.52 o 
   1  11  24      192.71      200.97     72.03 o 
   0  12  24      143.03      220.52    169.83 o 
   2   0  25      155.56      246.16     74.88 o 
   1   1  25      123.35      114.05     51.84 o 
   3   1  25      293.87      318.90     59.07 o 
   0   2  25       41.39       55.83     72.46 o 
   2   2  25       13.63       27.06     55.06 o 
   1   3  25      222.12      265.32     53.94 o 
   3   3  25      110.88      131.62     61.03 o 
   0   4  25       45.78       12.57     80.33 o 
   2   4  25       50.52       51.34     47.55 o 
   1   5  25      183.02      162.64     54.81 o 
   0   6  25       82.37      150.52     74.32 o 
   2   6  25       35.64       51.35     58.36 o 
   1   7  25      149.93      147.09     54.23 o 
   0   8  25      797.83      992.66    112.81 o 
                                                 
